# Supplementary material for: Optimal treatment strategy and prognostic analysis for patients with non-metastatic pT4 colon adenocarcinoma
Source: Front Oncol. 2024 Jan 8;13:1342289. doi: 10.3389/fonc.2023.1342289 (PMC10802841; doi:10.3389/fonc.2023.1342289)
Supplement: Supplementary file 2 [file Table_1.xlsx]

## Sheet: radical data
Age	Sex	Year of diagnosis	Race recode (W, B, AI, API)	Site recode ICD-O-3/WHO 2008	Behavior code ICD-O-3	Grade (thru 2017)	Diagnostic Confirmation	Derived AJCC N, 7th ed (2010-2015)	Derived AJCC T, 7th ed (2010-2015)	RX Summ--Surg Prim Site (1998+)	RX Summ--Scope Reg LN Sur (2003+)	RX Summ--Surg/Rad Seq	Chemotherapy recode (yes, no/unk)	Radiation recode	ICD-O-3 Hist/behav	ICD-O-3 Hist/behav, malignant	CEA Pretreatment Interpretation Recode (2010+)	EOD Primary Tumor (2018+)	EOD Regional Nodes (2018+)	Regional nodes examined (1988+)	Regional nodes positive (1988+)	CS tumor size (2004-2015)	CS extension (2004-2015)	SEER cause-specific death classification	Survival months	COD to site rec KM	Patient ID
75-79 years	Female	2010	White	Ascending Colon	Malignant	Poorly differentiated; Grade III	Positive histology	N2a	T4a	40	4 or more regional lymph nodes removed	No radiation and/or cancer-directed surgery	No/Unknown	None/Unknown	8140/3: Adenocarcinoma, NOS	8140/3: Adenocarcinoma, NOS	CEA positive/elevated	Blank(s)	Blank(s)	20	4	105	500	Dead (attributable to this cancer dx)	49	Miscellaneous Malignant Cancer	107418
65-69 years	Female	2010	Black	Splenic Flexure	Malignant	Moderately differentiated; Grade II	Positive histology	N0	T4b	30	4 or more regional lymph nodes removed	No radiation and/or cancer-directed surgery	Yes	None/Unknown	8140/3: Adenocarcinoma, NOS	8140/3: Adenocarcinoma, NOS	CEA positive/elevated	Blank(s)	Blank(s)	26	0	65	600	Alive or dead of other cause	105	Other Cause of Death	129120
85+ years	Female	2015	White	Descending Colon	Malignant	Moderately differentiated; Grade II	Positive histology	N0	T4a	40	4 or more regional lymph nodes removed	No radiation and/or cancer-directed surgery	No/Unknown	None/Unknown	8140/3: Adenocarcinoma, NOS	8140/3: Adenocarcinoma, NOS	Not documented; Interpretation not assessed or unknown if assessed	Blank(s)	Blank(s)	9	0	32	550	Alive or dead of other cause	58	Alive	132803
85+ years	Female	2010	White	Ascending Colon	Malignant	Poorly differentiated; Grade III	Positive histology	N0	T4b	0	None	No radiation and/or cancer-directed surgery	No/Unknown	None/Unknown	8263/3: Adenocarcinoma in tubulovillous adenoma	8263/3: Adenocarcinoma in tubulovillous adenoma	Not documented; Interpretation not assessed or unknown if assessed	Blank(s)	Blank(s)	0	98	999	750	Alive or dead of other cause	2	Other Cause of Death	246404
80-84 years	Female	2014	White	Sigmoid Colon	Malignant	Poorly differentiated; Grade III	Positive histology	N0	T4a	30	4 or more regional lymph nodes removed	No radiation and/or cancer-directed surgery	No/Unknown	None/Unknown	8140/3: Adenocarcinoma, NOS	8140/3: Adenocarcinoma, NOS	Not documented; Interpretation not assessed or unknown if assessed	Blank(s)	Blank(s)	13	0	52	500	Alive or dead of other cause	68	Alive	260350
75-79 years	Female	2015	White	Transverse Colon	Malignant	Moderately differentiated; Grade II	Positive histology	N0	T4b	30	4 or more regional lymph nodes removed	No radiation and/or cancer-directed surgery	No/Unknown	None/Unknown	8140/3: Adenocarcinoma, NOS	8140/3: Adenocarcinoma, NOS	Not documented; Interpretation not assessed or unknown if assessed	Blank(s)	Blank(s)	17	0	75	655	Alive or dead of other cause	2	Diseases of Heart	323174
65-69 years	Female	2011	Asian or Pacific Islander	Hepatic Flexure	Malignant	Moderately differentiated; Grade II	Positive histology	N0	T4a	40	4 or more regional lymph nodes removed	No radiation and/or cancer-directed surgery	No/Unknown	None/Unknown	8140/3: Adenocarcinoma, NOS	8140/3: Adenocarcinoma, NOS	CEA negative/normal; within normal limits	Blank(s)	Blank(s)	22	0	31	500	Alive or dead of other cause	106	Alive	327277
85+ years	Female	2010	Asian or Pacific Islander	Sigmoid Colon	Malignant	Poorly differentiated; Grade III	Positive histology	N0	T4b	0	None	No radiation and/or cancer-directed surgery	No/Unknown	None/Unknown	8490/3: Signet ring cell carcinoma	8490/3: Signet ring cell carcinoma	CEA negative/normal; within normal limits	Blank(s)	Blank(s)	0	98	999	655	Dead (attributable to this cancer dx)	2	Colon excluding Rectum	352172
80-84 years	Female	2014	White	Splenic Flexure	Malignant	Poorly differentiated; Grade III	Positive histology	N1b	T4a	40	4 or more regional lymph nodes removed	No radiation and/or cancer-directed surgery	No/Unknown	None/Unknown	8140/3: Adenocarcinoma, NOS	8140/3: Adenocarcinoma, NOS	CEA positive/elevated	Blank(s)	Blank(s)	40	2	50	500	Dead (attributable to this cancer dx)	18	Colon excluding Rectum	452796
65-69 years	Male	2011	White	Descending Colon	Malignant	Moderately differentiated; Grade II	Positive histology	N1a	T4a	50	4 or more regional lymph nodes removed	No radiation and/or cancer-directed surgery	Yes	None/Unknown	8480/3: Mucinous adenocarcinoma	8480/3: Mucinous adenocarcinoma	Not documented; Interpretation not assessed or unknown if assessed	Blank(s)	Blank(s)	10	1	90	500	Dead (attributable to this cancer dx)	8	Colon excluding Rectum	456604
65-69 years	Female	2010	White	Ascending Colon	Malignant	Moderately differentiated; Grade II	Positive histology	N1b	T4b	41	4 or more regional lymph nodes removed	No radiation and/or cancer-directed surgery	Yes	None/Unknown	8140/3: Adenocarcinoma, NOS	8140/3: Adenocarcinoma, NOS	CEA positive/elevated	Blank(s)	Blank(s)	29	2	50	655	Alive or dead of other cause	9	Breast	485535
80-84 years	Female	2011	White	Transverse Colon	Malignant	Poorly differentiated; Grade III	Positive histology	N1b	T4a	30	4 or more regional lymph nodes removed	No radiation and/or cancer-directed surgery	No/Unknown	None/Unknown	8480/3: Mucinous adenocarcinoma	8480/3: Mucinous adenocarcinoma	CEA negative/normal; within normal limits	Blank(s)	Blank(s)	8	2	35	500	Alive or dead of other cause	12	Cerebrovascular Diseases	487518
85+ years	Female	2010	White	Sigmoid Colon	Malignant	Moderately differentiated; Grade II	Positive histology	N0	T4a	30	4 or more regional lymph nodes removed	No radiation and/or cancer-directed surgery	No/Unknown	None/Unknown	8140/3: Adenocarcinoma, NOS	8140/3: Adenocarcinoma, NOS	CEA negative/normal; within normal limits	Blank(s)	Blank(s)	12	0	20	500	Dead (attributable to this cancer dx)	75	Colon excluding Rectum	555199
85+ years	Female	2011	White	Transverse Colon	Malignant	Moderately differentiated; Grade II	Positive histology	N0	T4a	40	4 or more regional lymph nodes removed	No radiation and/or cancer-directed surgery	Yes	None/Unknown	8140/3: Adenocarcinoma, NOS	8140/3: Adenocarcinoma, NOS	Not documented; Interpretation not assessed or unknown if assessed	Blank(s)	Blank(s)	13	0	43	550	Alive or dead of other cause	96	Nephritis, Nephrotic Syndrome and Nephrosis	575798
80-84 years	Male	2012	Asian or Pacific Islander	Transverse Colon	Malignant	Poorly differentiated; Grade III	Positive histology	N2b	T4b	40	4 or more regional lymph nodes removed	No radiation and/or cancer-directed surgery	No/Unknown	None/Unknown	8140/3: Adenocarcinoma, NOS	8140/3: Adenocarcinoma, NOS	Not documented; Interpretation not assessed or unknown if assessed	Blank(s)	Blank(s)	12	11	45	655	Alive or dead of other cause	1	Diseases of Heart	580708
75-79 years	Female	2015	White	Transverse Colon	Malignant	Well differentiated; Grade I	Positive histology	N2b	T4a	40	4 or more regional lymph nodes removed	No radiation and/or cancer-directed surgery	No/Unknown	None/Unknown	8243/3: Goblet cell carcinoid	8243/3: Goblet cell carcinoid	Not documented; Interpretation not assessed or unknown if assessed	Blank(s)	Blank(s)	70	17	45	500	Dead (attributable to this cancer dx)	6	Colon excluding Rectum	585140
85+ years	Male	2015	White	Sigmoid Colon	Malignant	Poorly differentiated; Grade III	Positive histology	N0	T4b	30	4 or more regional lymph nodes removed	No radiation and/or cancer-directed surgery	No/Unknown	None/Unknown	8140/3: Adenocarcinoma, NOS	8140/3: Adenocarcinoma, NOS	CEA positive/elevated	Blank(s)	Blank(s)	13	0	105	600	Dead (attributable to this cancer dx)	1	Colon excluding Rectum	585786
75-79 years	Female	2014	White	Ascending Colon	Malignant	Moderately differentiated; Grade II	Positive histology	N0	T4b	40	4 or more regional lymph nodes removed	No radiation and/or cancer-directed surgery	No/Unknown	None/Unknown	8140/3: Adenocarcinoma, NOS	8140/3: Adenocarcinoma, NOS	Not documented; Interpretation not assessed or unknown if assessed	Blank(s)	Blank(s)	14	0	80	655	Alive or dead of other cause	66	Alive	595716
85+ years	Female	2010	White	Splenic Flexure	Malignant	Poorly differentiated; Grade III	Positive histology	N1b	T4a	30	4 or more regional lymph nodes removed	No radiation and/or cancer-directed surgery	Yes	None/Unknown	8140/3: Adenocarcinoma, NOS	8140/3: Adenocarcinoma, NOS	CEA negative/normal; within normal limits	Blank(s)	Blank(s)	22	2	40	550	Alive or dead of other cause	106	Cerebrovascular Diseases	605427
75-79 years	Male	2013	White	Transverse Colon	Malignant	Moderately differentiated; Grade II	Positive histology	N0	T4a	50	4 or more regional lymph nodes removed	No radiation and/or cancer-directed surgery	No/Unknown	None/Unknown	8140/3: Adenocarcinoma, NOS	8140/3: Adenocarcinoma, NOS	CEA positive/elevated	Blank(s)	Blank(s)	7	0	20	500	Dead (attributable to this cancer dx)	7	Colon excluding Rectum	632388
80-84 years	Female	2011	Asian or Pacific Islander	Descending Colon	Malignant	Moderately differentiated; Grade II	Positive histology	N1a	T4a	30	4 or more regional lymph nodes removed	No radiation and/or cancer-directed surgery	Yes	None/Unknown	8140/3: Adenocarcinoma, NOS	8140/3: Adenocarcinoma, NOS	CEA negative/normal; within normal limits	Blank(s)	Blank(s)	15	1	25	500	Alive or dead of other cause	90	Cerebrovascular Diseases	636291
75-79 years	Female	2013	Black	Hepatic Flexure	Malignant	Moderately differentiated; Grade II	Positive histology	N0	T4a	40	4 or more regional lymph nodes removed	No radiation and/or cancer-directed surgery	No/Unknown	None/Unknown	8261/3: Adenocarcinoma in villous adenoma	8261/3: Adenocarcinoma in villous adenoma	Not documented; Interpretation not assessed or unknown if assessed	Blank(s)	Blank(s)	20	0	75	500	Dead (attributable to this cancer dx)	23	Colon excluding Rectum	647067
75-79 years	Female	2015	White	Sigmoid Colon	Malignant	Moderately differentiated; Grade II	Positive histology	N0	T4b	30	4 or more regional lymph nodes removed	No radiation and/or cancer-directed surgery	Yes	None/Unknown	8481/3: Mucin-producing adenocarcinoma	8481/3: Mucin-producing adenocarcinoma	CEA negative/normal; within normal limits	Blank(s)	Blank(s)	13	0	90	750	Dead (attributable to this cancer dx)	19	Colon excluding Rectum	653236
70-74 years	Male	2010	White	Transverse Colon	Malignant	Moderately differentiated; Grade II	Positive histology	N0	T4b	30	None	No radiation and/or cancer-directed surgery	No/Unknown	None/Unknown	8140/3: Adenocarcinoma, NOS	8140/3: Adenocarcinoma, NOS	Not documented; Interpretation not assessed or unknown if assessed	Blank(s)	Blank(s)	20	0	55	600	Dead (attributable to this cancer dx)	4	Colon excluding Rectum	670820
85+ years	Female	2013	White	Hepatic Flexure	Malignant	Undifferentiated; anaplastic; Grade IV	Positive histology	N2b	T4a	41	4 or more regional lymph nodes removed	No radiation and/or cancer-directed surgery	Yes	None/Unknown	8140/3: Adenocarcinoma, NOS	8140/3: Adenocarcinoma, NOS	Not documented; Interpretation not assessed or unknown if assessed	Blank(s)	Blank(s)	27	8	38	500	Dead (attributable to this cancer dx)	10	Colon excluding Rectum	673091
85+ years	Female	2015	Black	Ascending Colon	Malignant	Poorly differentiated; Grade III	Positive histology	N1a	T4a	40	4 or more regional lymph nodes removed	No radiation and/or cancer-directed surgery	No/Unknown	None/Unknown	8140/3: Adenocarcinoma, NOS	8140/3: Adenocarcinoma, NOS	CEA positive/elevated	Blank(s)	Blank(s)	28	1	30	550	Alive or dead of other cause	58	Alive	700551
80-84 years	Female	2011	White	Ascending Colon	Malignant	Poorly differentiated; Grade III	Positive histology	N0	T4b	40	4 or more regional lymph nodes removed	No radiation and/or cancer-directed surgery	No/Unknown	None/Unknown	8140/3: Adenocarcinoma, NOS	8140/3: Adenocarcinoma, NOS	CEA negative/normal; within normal limits	Blank(s)	Blank(s)	32	0	50	600	Alive or dead of other cause	3	Diseases of Heart	716540
85+ years	Male	2013	White	Hepatic Flexure	Malignant	Poorly differentiated; Grade III	Positive histology	N0	T4b	40	4 or more regional lymph nodes removed	No radiation and/or cancer-directed surgery	No/Unknown	None/Unknown	8140/3: Adenocarcinoma, NOS	8140/3: Adenocarcinoma, NOS	CEA negative/normal; within normal limits	Blank(s)	Blank(s)	19	0	55	600	Dead (attributable to this cancer dx)	8	Colon excluding Rectum	721653
65-69 years	Female	2013	White	Sigmoid Colon	Malignant	Well differentiated; Grade I	Positive histology	N0	T4a	50	4 or more regional lymph nodes removed	No radiation and/or cancer-directed surgery	Yes	None/Unknown	8140/3: Adenocarcinoma, NOS	8140/3: Adenocarcinoma, NOS	CEA negative/normal; within normal limits	Blank(s)	Blank(s)	36	0	65	500	Alive or dead of other cause	76	Alive	724921
85+ years	Female	2010	White	Ascending Colon	Malignant	Moderately differentiated; Grade II	Positive histology	N0	T4a	40	4 or more regional lymph nodes removed	No radiation and/or cancer-directed surgery	No/Unknown	None/Unknown	8140/3: Adenocarcinoma, NOS	8140/3: Adenocarcinoma, NOS	CEA negative/normal; within normal limits	Blank(s)	Blank(s)	15	0	15	500	Alive or dead of other cause	15	Stomach	739896
85+ years	Male	2013	White	Ascending Colon	Malignant	Moderately differentiated; Grade II	Positive histology	N0	T4b	40	4 or more regional lymph nodes removed	No radiation and/or cancer-directed surgery	No/Unknown	None/Unknown	8140/3: Adenocarcinoma, NOS	8140/3: Adenocarcinoma, NOS	Not documented; Interpretation not assessed or unknown if assessed	Blank(s)	Blank(s)	12	0	50	655	Dead (attributable to this cancer dx)	19	Colon excluding Rectum	745331
65-69 years	Male	2014	White	Ascending Colon	Malignant	Undifferentiated; anaplastic; Grade IV	Positive histology	N0	T4b	41	4 or more regional lymph nodes removed	No radiation and/or cancer-directed surgery	No/Unknown	None/Unknown	8480/3: Mucinous adenocarcinoma	8480/3: Mucinous adenocarcinoma	CEA positive/elevated	Blank(s)	Blank(s)	13	0	110	660	Dead (attributable to this cancer dx)	28	Colon excluding Rectum	770642
85+ years	Female	2013	White	Sigmoid Colon	Malignant	Moderately differentiated; Grade II	Positive histology	N0	T4a	40	4 or more regional lymph nodes removed	No radiation and/or cancer-directed surgery	No/Unknown	None/Unknown	8140/3: Adenocarcinoma, NOS	8140/3: Adenocarcinoma, NOS	Not documented; Interpretation not assessed or unknown if assessed	Blank(s)	Blank(s)	23	0	30	500	Dead (attributable to this cancer dx)	14	Colon excluding Rectum	787280
60-64 years	Female	2013	White	Sigmoid Colon	Malignant	Moderately differentiated; Grade II	Positive histology	N0	T4b	40	4 or more regional lymph nodes removed	No radiation and/or cancer-directed surgery	No/Unknown	None/Unknown	8140/3: Adenocarcinoma, NOS	8140/3: Adenocarcinoma, NOS	CEA negative/normal; within normal limits	Blank(s)	Blank(s)	13	0	70	750	Dead (attributable to this cancer dx)	0	Colon excluding Rectum	802986
70-74 years	Male	2014	Asian or Pacific Islander	Ascending Colon	Malignant	Unknown	Positive histology	N1	T4	40	1 to 3 regional lymph nodes removed	No radiation and/or cancer-directed surgery	No/Unknown	None/Unknown	8246/3: Neuroendocrine carcinoma, NOS	8246/3: Neuroendocrine carcinoma, NOS	Blank(s)	Blank(s)	Blank(s)	2	1	999	570	Dead (attributable to this cancer dx)	33	Miscellaneous Malignant Cancer	803484
80-84 years	Female	2014	White	Transverse Colon	Malignant	Moderately differentiated; Grade II	Positive histology	N1b	T4a	30	4 or more regional lymph nodes removed	No radiation and/or cancer-directed surgery	No/Unknown	None/Unknown	8140/3: Adenocarcinoma, NOS	8140/3: Adenocarcinoma, NOS	CEA positive/elevated	Blank(s)	Blank(s)	37	3	56	500	Alive or dead of other cause	4	Chronic Obstructive Pulmonary Disease and Allied Cond	808461
50-54 years	Female	2015	Asian or Pacific Islander	Hepatic Flexure	Malignant	Moderately differentiated; Grade II	Positive histology	N1b	T4a	30	4 or more regional lymph nodes removed	No radiation and/or cancer-directed surgery	Yes	None/Unknown	8263/3: Adenocarcinoma in tubulovillous adenoma	8263/3: Adenocarcinoma in tubulovillous adenoma	CEA positive/elevated	Blank(s)	Blank(s)	19	2	90	500	Dead (attributable to this cancer dx)	43	Colon excluding Rectum	809883
80-84 years	Female	2011	White	Ascending Colon	Malignant	Poorly differentiated; Grade III	Positive histology	N0	T4a	30	4 or more regional lymph nodes removed	No radiation and/or cancer-directed surgery	No/Unknown	None/Unknown	8140/3: Adenocarcinoma, NOS	8140/3: Adenocarcinoma, NOS	Not documented; Interpretation not assessed or unknown if assessed	Blank(s)	Blank(s)	19	0	60	500	Dead (attributable to this cancer dx)	9	Colon excluding Rectum	853455
85+ years	Female	2011	White	Transverse Colon	Malignant	Moderately differentiated; Grade II	Positive histology	N0	T4b	32	4 or more regional lymph nodes removed	No radiation and/or cancer-directed surgery	No/Unknown	None/Unknown	8140/3: Adenocarcinoma, NOS	8140/3: Adenocarcinoma, NOS	Not documented; Interpretation not assessed or unknown if assessed	Blank(s)	Blank(s)	9	0	27	600	Dead (attributable to this cancer dx)	8	Colon excluding Rectum	860854
80-84 years	Male	2011	White	Ascending Colon	Malignant	Poorly differentiated; Grade III	Positive histology	N2a	T4a	40	4 or more regional lymph nodes removed	No radiation and/or cancer-directed surgery	No/Unknown	None/Unknown	8140/3: Adenocarcinoma, NOS	8140/3: Adenocarcinoma, NOS	Not documented; Interpretation not assessed or unknown if assessed	Blank(s)	Blank(s)	19	4	90	500	Dead (attributable to this cancer dx)	4	Colon excluding Rectum	861407
60-64 years	Male	2010	White	Sigmoid Colon	Malignant	Moderately differentiated; Grade II	Positive histology	N0	T4a	50	4 or more regional lymph nodes removed	No radiation and/or cancer-directed surgery	No/Unknown	None/Unknown	8140/3: Adenocarcinoma, NOS	8140/3: Adenocarcinoma, NOS	CEA positive/elevated	Blank(s)	Blank(s)	11	0	45	500	Alive or dead of other cause	83	Suicide and Self-Inflicted Injury	870094
85+ years	Male	2010	White	Splenic Flexure	Malignant	Poorly differentiated; Grade III	Positive histology	N0	T4b	30	4 or more regional lymph nodes removed	No radiation and/or cancer-directed surgery	No/Unknown	None/Unknown	8140/3: Adenocarcinoma, NOS	8140/3: Adenocarcinoma, NOS	CEA positive/elevated	Blank(s)	Blank(s)	15	0	110	600	Alive or dead of other cause	85	Cerebrovascular Diseases	887793
85+ years	Female	2010	White	Splenic Flexure	Malignant	Moderately differentiated; Grade II	Positive histology	N1c	T4a	30	1 to 3 regional lymph nodes removed	No radiation and/or cancer-directed surgery	No/Unknown	None/Unknown	8140/3: Adenocarcinoma, NOS	8140/3: Adenocarcinoma, NOS	Not documented; Interpretation not assessed or unknown if assessed	Blank(s)	Blank(s)	12	0	50	500	Alive or dead of other cause	3	Diseases of Heart	888466
65-69 years	Female	2011	White	Ascending Colon	Malignant	Moderately differentiated; Grade II	Positive histology	N2b	T4a	40	4 or more regional lymph nodes removed	No radiation and/or cancer-directed surgery	Yes	None/Unknown	8480/3: Mucinous adenocarcinoma	8480/3: Mucinous adenocarcinoma	CEA positive/elevated	Blank(s)	Blank(s)	11	7	79	500	Dead (attributable to this cancer dx)	14	Colon excluding Rectum	903136
80-84 years	Male	2011	Asian or Pacific Islander	Transverse Colon	Malignant	Moderately differentiated; Grade II	Positive histology	N0	T4b	70	4 or more regional lymph nodes removed	No radiation and/or cancer-directed surgery	No/Unknown	None/Unknown	8480/3: Mucinous adenocarcinoma	8480/3: Mucinous adenocarcinoma	Not documented; Interpretation not assessed or unknown if assessed	Blank(s)	Blank(s)	15	0	70	600	Dead (attributable to this cancer dx)	0	Colon excluding Rectum	912312
85+ years	Male	2010	White	Descending Colon	Malignant	Moderately differentiated; Grade II	Positive histology	N0	T4a	40	4 or more regional lymph nodes removed	No radiation and/or cancer-directed surgery	No/Unknown	None/Unknown	8140/3: Adenocarcinoma, NOS	8140/3: Adenocarcinoma, NOS	Not documented; Interpretation not assessed or unknown if assessed	Blank(s)	Blank(s)	11	0	60	500	Alive or dead of other cause	15	Cerebrovascular Diseases	934614
85+ years	Female	2013	White	Splenic Flexure	Malignant	Moderately differentiated; Grade II	Positive histology	N1a	T4a	40	4 or more regional lymph nodes removed	No radiation and/or cancer-directed surgery	No/Unknown	None/Unknown	8140/3: Adenocarcinoma, NOS	8140/3: Adenocarcinoma, NOS	Not documented; Interpretation not assessed or unknown if assessed	Blank(s)	Blank(s)	11	1	45	550	Dead (attributable to this cancer dx)	15	Colon excluding Rectum	937525
75-79 years	Male	2015	White	Sigmoid Colon	Malignant	Moderately differentiated; Grade II	Positive histology	N2a	T4a	30	4 or more regional lymph nodes removed	No radiation and/or cancer-directed surgery	Yes	None/Unknown	8140/3: Adenocarcinoma, NOS	8140/3: Adenocarcinoma, NOS	CEA negative/normal; within normal limits	Blank(s)	Blank(s)	16	5	45	500	Alive or dead of other cause	58	Alive	949155
60-64 years	Female	2014	White	Splenic Flexure	Malignant	Moderately differentiated; Grade II	Positive histology	N1b	T4a	30	4 or more regional lymph nodes removed	No radiation and/or cancer-directed surgery	No/Unknown	None/Unknown	8140/3: Adenocarcinoma, NOS	8140/3: Adenocarcinoma, NOS	Not documented; Interpretation not assessed or unknown if assessed	Blank(s)	Blank(s)	12	2	202	500	Dead (attributable to this cancer dx)	8	Colon excluding Rectum	958008
85+ years	Male	2013	White	Transverse Colon	Malignant	Poorly differentiated; Grade III	Positive histology	N0	T4b	40	4 or more regional lymph nodes removed	No radiation and/or cancer-directed surgery	No/Unknown	None/Unknown	8140/3: Adenocarcinoma, NOS	8140/3: Adenocarcinoma, NOS	CEA positive/elevated	Blank(s)	Blank(s)	17	0	120	655	Dead (attributable to this cancer dx)	3	Other Cause of Death	978619
80-84 years	Female	2015	White	Ascending Colon	Malignant	Moderately differentiated; Grade II	Positive histology	N1b	T4a	40	4 or more regional lymph nodes removed	No radiation and/or cancer-directed surgery	Yes	None/Unknown	8140/3: Adenocarcinoma, NOS	8140/3: Adenocarcinoma, NOS	Not documented; Interpretation not assessed or unknown if assessed	Blank(s)	Blank(s)	15	3	31	500	Alive or dead of other cause	59	Alive	1002139
85+ years	Female	2010	White	Ascending Colon	Malignant	Moderately differentiated; Grade II	Positive histology	N1a	T4a	30	4 or more regional lymph nodes removed	No radiation and/or cancer-directed surgery	No/Unknown	None/Unknown	8140/3: Adenocarcinoma, NOS	8140/3: Adenocarcinoma, NOS	CEA negative/normal; within normal limits	Blank(s)	Blank(s)	28	1	45	500	Dead (attributable to this cancer dx)	0	Colon excluding Rectum	1005871
85+ years	Male	2011	White	Ascending Colon	Malignant	Poorly differentiated; Grade III	Positive histology	N0	T4a	40	4 or more regional lymph nodes removed	No radiation and/or cancer-directed surgery	Yes	None/Unknown	8140/3: Adenocarcinoma, NOS	8140/3: Adenocarcinoma, NOS	CEA positive/elevated	Blank(s)	Blank(s)	15	0	78	500	Dead (attributable to this cancer dx)	5	Colon excluding Rectum	1009203
75-79 years	Female	2014	White	Descending Colon	Malignant	Moderately differentiated; Grade II	Positive histology	N2b	T4b	30	4 or more regional lymph nodes removed	No radiation and/or cancer-directed surgery	Yes	None/Unknown	8480/3: Mucinous adenocarcinoma	8480/3: Mucinous adenocarcinoma	CEA positive/elevated	Blank(s)	Blank(s)	7	7	65	600	Dead (attributable to this cancer dx)	6	Colon excluding Rectum	1010689
80-84 years	Male	2013	White	Transverse Colon	Malignant	Poorly differentiated; Grade III	Positive histology	N0	T4a	30	4 or more regional lymph nodes removed	No radiation and/or cancer-directed surgery	No/Unknown	None/Unknown	8140/3: Adenocarcinoma, NOS	8140/3: Adenocarcinoma, NOS	Not documented; Interpretation not assessed or unknown if assessed	Blank(s)	Blank(s)	17	0	75	560	Alive or dead of other cause	80	Alive	1026644
65-69 years	Female	2010	White	Descending Colon	Malignant	Moderately differentiated; Grade II	Positive histology	N0	T4b	32	None	No radiation and/or cancer-directed surgery	No/Unknown	None/Unknown	8140/3: Adenocarcinoma, NOS	8140/3: Adenocarcinoma, NOS	Not documented; Interpretation not assessed or unknown if assessed	Blank(s)	Blank(s)	0	98	999	600	Alive or dead of other cause	9	Cervix Uteri	1028005
85+ years	Male	2013	Asian or Pacific Islander	Descending Colon	Malignant	Moderately differentiated; Grade II	Positive histology	N2b	T4a	30	4 or more regional lymph nodes removed	No radiation and/or cancer-directed surgery	No/Unknown	None/Unknown	8140/3: Adenocarcinoma, NOS	8140/3: Adenocarcinoma, NOS	CEA positive/elevated	Blank(s)	Blank(s)	18	16	45	500	Dead (attributable to this cancer dx)	2	Colon excluding Rectum	1031793
75-79 years	Female	2015	White	Ascending Colon	Malignant	Poorly differentiated; Grade III	Positive histology	N2a	T4a	30	4 or more regional lymph nodes removed	No radiation and/or cancer-directed surgery	Yes	None/Unknown	8140/3: Adenocarcinoma, NOS	8140/3: Adenocarcinoma, NOS	CEA negative/normal; within normal limits	Blank(s)	Blank(s)	27	4	35	500	Alive or dead of other cause	14	Diseases of Heart	1043960
75-79 years	Male	2010	Asian or Pacific Islander	Transverse Colon	Malignant	Unknown	Positive histology	N2b	T4a	30	4 or more regional lymph nodes removed	No radiation and/or cancer-directed surgery	Yes	None/Unknown	8140/3: Adenocarcinoma, NOS	8140/3: Adenocarcinoma, NOS	CEA negative/normal; within normal limits	Blank(s)	Blank(s)	19	7	35	500	Dead (attributable to this cancer dx)	20	Colon excluding Rectum	1049290
75-79 years	Male	2012	White	Hepatic Flexure	Malignant	Moderately differentiated; Grade II	Positive histology	N1c	T4a	30	4 or more regional lymph nodes removed	No radiation and/or cancer-directed surgery	Yes	None/Unknown	8140/3: Adenocarcinoma, NOS	8140/3: Adenocarcinoma, NOS	CEA negative/normal; within normal limits	Blank(s)	Blank(s)	9	0	36	500	Alive or dead of other cause	91	Alive	1058635
70-74 years	Male	2010	Asian or Pacific Islander	Sigmoid Colon	Malignant	Moderately differentiated; Grade II	Positive histology	N0	T4b	30	1 to 3 regional lymph nodes removed	Radiation after surgery	Yes	Beam radiation	8140/3: Adenocarcinoma, NOS	8140/3: Adenocarcinoma, NOS	Not documented; Interpretation not assessed or unknown if assessed	Blank(s)	Blank(s)	2	0	20	750	Alive or dead of other cause	113	Alive	1082313
70-74 years	Male	2015	Asian or Pacific Islander	Sigmoid Colon	Malignant	Moderately differentiated; Grade II	Positive histology	N2a	T4a	30	4 or more regional lymph nodes removed	No radiation and/or cancer-directed surgery	Yes	None/Unknown	8140/3: Adenocarcinoma, NOS	8140/3: Adenocarcinoma, NOS	CEA negative/normal; within normal limits	Blank(s)	Blank(s)	12	4	60	500	Alive or dead of other cause	8	Other Cause of Death	1086282
70-74 years	Male	2011	White	Transverse Colon	Malignant	Poorly differentiated; Grade III	Positive histology	N2b	T4a	30	4 or more regional lymph nodes removed	No radiation and/or cancer-directed surgery	Yes	None/Unknown	8480/3: Mucinous adenocarcinoma	8480/3: Mucinous adenocarcinoma	CEA negative/normal; within normal limits	Blank(s)	Blank(s)	28	11	72	500	Alive or dead of other cause	97	Alive	1139803
65-69 years	Male	2014	Asian or Pacific Islander	Ascending Colon	Malignant	Moderately differentiated; Grade II	Positive histology	N2a	T4a	40	4 or more regional lymph nodes removed	No radiation and/or cancer-directed surgery	No/Unknown	None/Unknown	8263/3: Adenocarcinoma in tubulovillous adenoma	8263/3: Adenocarcinoma in tubulovillous adenoma	CEA positive/elevated	Blank(s)	Blank(s)	42	5	50	500	Dead (attributable to this cancer dx)	1	Colon excluding Rectum	1147414
70-74 years	Female	2010	Asian or Pacific Islander	Descending Colon	Malignant	Moderately differentiated; Grade II	Positive histology	N2a	T4b	30	4 or more regional lymph nodes removed	Radiation after surgery	Yes	Beam radiation	8140/3: Adenocarcinoma, NOS	8140/3: Adenocarcinoma, NOS	Not documented; Interpretation not assessed or unknown if assessed	Blank(s)	Blank(s)	5	5	40	800	Dead (attributable to this cancer dx)	5	Colon excluding Rectum	1150661
65-69 years	Female	2010	White	Sigmoid Colon	Malignant	Moderately differentiated; Grade II	Positive histology	N0	T4a	30	4 or more regional lymph nodes removed	No radiation and/or cancer-directed surgery	Yes	None/Unknown	8140/3: Adenocarcinoma, NOS	8140/3: Adenocarcinoma, NOS	CEA positive/elevated	Blank(s)	Blank(s)	4	0	10	500	Dead (attributable to this cancer dx)	20	Colon excluding Rectum	1150776
80-84 years	Male	2010	Black	Ascending Colon	Malignant	Moderately differentiated; Grade II	Positive histology	N0	T4b	30	4 or more regional lymph nodes removed	No radiation and/or cancer-directed surgery	No/Unknown	None/Unknown	8140/3: Adenocarcinoma, NOS	8140/3: Adenocarcinoma, NOS	CEA positive/elevated	Blank(s)	Blank(s)	25	0	35	655	Dead (attributable to this cancer dx)	12	Colon excluding Rectum	1151260
30-34 years	Male	2010	White	Sigmoid Colon	Malignant	Moderately differentiated; Grade II	Positive histology	N2b	T4NOS	30	4 or more regional lymph nodes removed	No radiation and/or cancer-directed surgery	Yes	None/Unknown	8480/3: Mucinous adenocarcinoma	8480/3: Mucinous adenocarcinoma	CEA negative/normal; within normal limits	Blank(s)	Blank(s)	12	9	70	900	Dead (attributable to this cancer dx)	17	Colon excluding Rectum	1152102
75-79 years	Female	2010	White	Descending Colon	Malignant	Moderately differentiated; Grade II	Positive histology	N2a	T4a	40	4 or more regional lymph nodes removed	No radiation and/or cancer-directed surgery	Yes	None/Unknown	8140/3: Adenocarcinoma, NOS	8140/3: Adenocarcinoma, NOS	CEA negative/normal; within normal limits	Blank(s)	Blank(s)	15	4	28	500	Dead (attributable to this cancer dx)	58	Colon excluding Rectum	1152349
70-74 years	Male	2010	White	Sigmoid Colon	Malignant	Poorly differentiated; Grade III	Positive histology	N1NOS	T4b	30	4 or more regional lymph nodes removed	No radiation and/or cancer-directed surgery	Yes	None/Unknown	8140/3: Adenocarcinoma, NOS	8140/3: Adenocarcinoma, NOS	CEA positive/elevated	Blank(s)	Blank(s)	11	7	43	800	Dead (attributable to this cancer dx)	27	Colon excluding Rectum	1152758
70-74 years	Male	2010	White	Ascending Colon	Malignant	Moderately differentiated; Grade II	Positive histology	N0	T4a	30	4 or more regional lymph nodes removed	No radiation and/or cancer-directed surgery	Yes	None/Unknown	8480/3: Mucinous adenocarcinoma	8480/3: Mucinous adenocarcinoma	Not documented; Interpretation not assessed or unknown if assessed	Blank(s)	Blank(s)	19	0	50	500	Alive or dead of other cause	116	Alive	1154215
80-84 years	Male	2010	White	Splenic Flexure	Malignant	Poorly differentiated; Grade III	Positive histology	N1a	T4b	40	4 or more regional lymph nodes removed	No radiation and/or cancer-directed surgery	No/Unknown	None/Unknown	8140/3: Adenocarcinoma, NOS	8140/3: Adenocarcinoma, NOS	CEA positive/elevated	Blank(s)	Blank(s)	24	1	70	655	Alive or dead of other cause	1	Diseases of Heart	1155002
75-79 years	Female	2010	White	Hepatic Flexure	Malignant	Moderately differentiated; Grade II	Positive histology	N0	T4a	40	4 or more regional lymph nodes removed	No radiation and/or cancer-directed surgery	No/Unknown	None/Unknown	8481/3: Mucin-producing adenocarcinoma	8481/3: Mucin-producing adenocarcinoma	CEA positive/elevated	Blank(s)	Blank(s)	34	0	80	500	Alive or dead of other cause	15	Diseases of Heart	1155472
70-74 years	Male	2010	White	Transverse Colon	Malignant	Unknown	Positive histology	N0	T4b	0	None	No radiation and/or cancer-directed surgery	No/Unknown	None/Unknown	8480/3: Mucinous adenocarcinoma	8480/3: Mucinous adenocarcinoma	CEA positive/elevated	Blank(s)	Blank(s)	0	98	999	800	Alive or dead of other cause	3	Diseases of Heart	1157523
65-69 years	Male	2010	Black	Hepatic Flexure	Malignant	Moderately differentiated; Grade II	Positive histology	N1b	T4b	40	4 or more regional lymph nodes removed	No radiation and/or cancer-directed surgery	Yes	None/Unknown	8144/3: Adenocarcinoma, intestinal type	8144/3: Adenocarcinoma, intestinal type	CEA positive/elevated	Blank(s)	Blank(s)	28	2	65	565	Alive or dead of other cause	117	Alive	1157661
75-79 years	Female	2010	Black	Descending Colon	Malignant	Poorly differentiated; Grade III	Positive histology	N1NOS	T4b	0	None	No radiation and/or cancer-directed surgery	Yes	None/Unknown	8481/3: Mucin-producing adenocarcinoma	8481/3: Mucin-producing adenocarcinoma	CEA positive/elevated	Blank(s)	Blank(s)	0	98	100	600	Dead (attributable to this cancer dx)	0	Colon excluding Rectum	1157714
75-79 years	Male	2010	White	Sigmoid Colon	Malignant	Moderately differentiated; Grade II	Positive histology	N1b	T4b	30	4 or more regional lymph nodes removed	Radiation after surgery	Yes	Beam radiation	8140/3: Adenocarcinoma, NOS	8140/3: Adenocarcinoma, NOS	Not documented; Interpretation not assessed or unknown if assessed	Blank(s)	Blank(s)	14	2	60	750	Dead (attributable to this cancer dx)	47	Colon excluding Rectum	1158012
85+ years	Male	2010	White	Ascending Colon	Malignant	Moderately differentiated; Grade II	Positive histology	N2b	T4a	30	4 or more regional lymph nodes removed	No radiation and/or cancer-directed surgery	No/Unknown	None/Unknown	8140/3: Adenocarcinoma, NOS	8140/3: Adenocarcinoma, NOS	CEA positive/elevated	Blank(s)	Blank(s)	14	7	999	500	Dead (attributable to this cancer dx)	0	Colon excluding Rectum	1159699
80-84 years	Male	2010	Asian or Pacific Islander	Sigmoid Colon	Malignant	Moderately differentiated; Grade II	Positive histology	N2b	T4a	30	4 or more regional lymph nodes removed	No radiation and/or cancer-directed surgery	No/Unknown	None/Unknown	8140/3: Adenocarcinoma, NOS	8140/3: Adenocarcinoma, NOS	Not documented; Interpretation not assessed or unknown if assessed	Blank(s)	Blank(s)	12	10	60	500	Dead (attributable to this cancer dx)	0	Colon excluding Rectum	1160970
65-69 years	Female	2010	Asian or Pacific Islander	Sigmoid Colon	Malignant	Poorly differentiated; Grade III	Positive histology	N2a	T4a	30	4 or more regional lymph nodes removed	No radiation and/or cancer-directed surgery	Yes	None/Unknown	8140/3: Adenocarcinoma, NOS	8140/3: Adenocarcinoma, NOS	Not documented; Interpretation not assessed or unknown if assessed	Blank(s)	Blank(s)	6	4	25	500	Alive or dead of other cause	113	Alive	1161034
65-69 years	Female	2010	Asian or Pacific Islander	Sigmoid Colon	Malignant	Poorly differentiated; Grade III	Positive histology	N0	T4b	32	4 or more regional lymph nodes removed	No radiation and/or cancer-directed surgery	Yes	None/Unknown	8261/3: Adenocarcinoma in villous adenoma	8261/3: Adenocarcinoma in villous adenoma	CEA positive/elevated	Blank(s)	Blank(s)	31	0	100	565	Dead (attributable to this cancer dx)	70	Colon excluding Rectum	1161853
70-74 years	Female	2010	White	Ascending Colon	Malignant	Poorly differentiated; Grade III	Positive histology	N1b	T4b	40	4 or more regional lymph nodes removed	No radiation and/or cancer-directed surgery	Yes	None/Unknown	8140/3: Adenocarcinoma, NOS	8140/3: Adenocarcinoma, NOS	CEA positive/elevated	Blank(s)	Blank(s)	21	3	98	655	Dead (attributable to this cancer dx)	31	Colon excluding Rectum	1161980
45-49 years	Male	2010	Asian or Pacific Islander	Sigmoid Colon	Malignant	Moderately differentiated; Grade II	Positive histology	N0	T4a	40	4 or more regional lymph nodes removed	No radiation and/or cancer-directed surgery	Yes	None/Unknown	8140/3: Adenocarcinoma, NOS	8140/3: Adenocarcinoma, NOS	CEA negative/normal; within normal limits	Blank(s)	Blank(s)	15	0	60	500	Alive or dead of other cause	114	Alive	1162637
50-54 years	Female	2010	White	Sigmoid Colon	Malignant	Moderately differentiated; Grade II	Positive histology	N0	T4a	30	4 or more regional lymph nodes removed	No radiation and/or cancer-directed surgery	Yes	None/Unknown	8140/3: Adenocarcinoma, NOS	8140/3: Adenocarcinoma, NOS	CEA positive/elevated	Blank(s)	Blank(s)	18	0	999	500	Alive or dead of other cause	115	Alive	1162915
85+ years	Male	2010	White	Sigmoid Colon	Malignant	Poorly differentiated; Grade III	Positive histology	N2b	T4b	32	4 or more regional lymph nodes removed	No radiation and/or cancer-directed surgery	No/Unknown	None/Unknown	8140/3: Adenocarcinoma, NOS	8140/3: Adenocarcinoma, NOS	Not documented; Interpretation not assessed or unknown if assessed	Blank(s)	Blank(s)	9	7	60	750	Dead (attributable to this cancer dx)	9	Colon excluding Rectum	1163026
85+ years	Female	2010	White	Sigmoid Colon	Malignant	Unknown	Positive histology	N0	T4b	0	None	No radiation and/or cancer-directed surgery	No/Unknown	None/Unknown	8010/3: Carcinoma, NOS	8010/3: Carcinoma, NOS	Not documented; Interpretation not assessed or unknown if assessed	Blank(s)	Blank(s)	0	98	999	655	Dead (attributable to this cancer dx)	6	Colon excluding Rectum	1163038
60-64 years	Male	2010	White	Descending Colon	Malignant	Moderately differentiated; Grade II	Positive histology	N2a	T4a	40	4 or more regional lymph nodes removed	No radiation and/or cancer-directed surgery	Yes	None/Unknown	8140/3: Adenocarcinoma, NOS	8140/3: Adenocarcinoma, NOS	Not documented; Interpretation not assessed or unknown if assessed	Blank(s)	Blank(s)	22	4	23	500	Alive or dead of other cause	114	Alive	1163212
85+ years	Female	2010	Asian or Pacific Islander	Sigmoid Colon	Malignant	Moderately differentiated; Grade II	Positive histology	N1b	T4a	40	4 or more regional lymph nodes removed	No radiation and/or cancer-directed surgery	No/Unknown	None/Unknown	8140/3: Adenocarcinoma, NOS	8140/3: Adenocarcinoma, NOS	CEA positive/elevated	Blank(s)	Blank(s)	35	3	29	500	Dead (attributable to this cancer dx)	59	Other Cause of Death	1163496
85+ years	Female	2010	White	Transverse Colon	Malignant	Moderately differentiated; Grade II	Positive histology	N0	T4a	40	4 or more regional lymph nodes removed	No radiation and/or cancer-directed surgery	No/Unknown	None/Unknown	8140/3: Adenocarcinoma, NOS	8140/3: Adenocarcinoma, NOS	CEA negative/normal; within normal limits	Blank(s)	Blank(s)	17	0	30	550	Alive or dead of other cause	117	Alive	1166005
55-59 years	Female	2010	White	Transverse Colon	Malignant	Moderately differentiated; Grade II	Positive histology	N2a	T4a	30	4 or more regional lymph nodes removed	No radiation and/or cancer-directed surgery	Yes	None/Unknown	8140/3: Adenocarcinoma, NOS	8140/3: Adenocarcinoma, NOS	CEA negative/normal; within normal limits	Blank(s)	Blank(s)	15	4	43	500	Dead (attributable to this cancer dx)	48	Colon excluding Rectum	1166220
70-74 years	Male	2010	White	Transverse Colon	Malignant	Undifferentiated; anaplastic; Grade IV	Positive histology	N0	T4a	30	4 or more regional lymph nodes removed	No radiation and/or cancer-directed surgery	No/Unknown	None/Unknown	8140/3: Adenocarcinoma, NOS	8140/3: Adenocarcinoma, NOS	Not documented; Interpretation not assessed or unknown if assessed	Blank(s)	Blank(s)	16	0	86	500	Dead (attributable to this cancer dx)	3	Other Digestive Organs	1166601
80-84 years	Female	2010	White	Hepatic Flexure	Malignant	Well differentiated; Grade I	Positive histology	N1NOS	T4b	0	None	No radiation and/or cancer-directed surgery	No/Unknown	None/Unknown	8140/3: Adenocarcinoma, NOS	8140/3: Adenocarcinoma, NOS	CEA positive/elevated	Blank(s)	Blank(s)	0	98	85	650	Dead (attributable to this cancer dx)	3	Colon excluding Rectum	1167510
60-64 years	Male	2010	White	Hepatic Flexure	Malignant	Moderately differentiated; Grade II	Positive histology	N1a	T4a	40	4 or more regional lymph nodes removed	No radiation and/or cancer-directed surgery	Yes	None/Unknown	8140/3: Adenocarcinoma, NOS	8140/3: Adenocarcinoma, NOS	CEA negative/normal; within normal limits	Blank(s)	Blank(s)	14	1	25	500	Alive or dead of other cause	118	Alive	1168471
70-74 years	Male	2010	White	Ascending Colon	Malignant	Moderately differentiated; Grade II	Positive histology	N2b	T4a	30	4 or more regional lymph nodes removed	No radiation and/or cancer-directed surgery	Yes	None/Unknown	8480/3: Mucinous adenocarcinoma	8480/3: Mucinous adenocarcinoma	Not documented; Interpretation not assessed or unknown if assessed	Blank(s)	Blank(s)	26	15	50	550	Alive or dead of other cause	118	Alive	1168839
80-84 years	Female	2010	White	Ascending Colon	Malignant	Poorly differentiated; Grade III	Positive histology	N0	T4b	40	4 or more regional lymph nodes removed	No radiation and/or cancer-directed surgery	Yes	None/Unknown	8140/3: Adenocarcinoma, NOS	8140/3: Adenocarcinoma, NOS	CEA negative/normal; within normal limits	Blank(s)	Blank(s)	20	0	75	600	Alive or dead of other cause	108	Cerebrovascular Diseases	1170072
60-64 years	Male	2010	White	Sigmoid Colon	Malignant	Moderately differentiated; Grade II	Positive histology	N0	T4b	40	4 or more regional lymph nodes removed	No radiation and/or cancer-directed surgery	Yes	None/Unknown	8140/3: Adenocarcinoma, NOS	8140/3: Adenocarcinoma, NOS	CEA positive/elevated	Blank(s)	Blank(s)	29	0	61	655	Dead (attributable to this cancer dx)	17	Rectum and Rectosigmoid Junction	1172625
65-69 years	Female	2010	Asian or Pacific Islander	Sigmoid Colon	Malignant	Moderately differentiated; Grade II	Positive histology	N2b	T4b	32	4 or more regional lymph nodes removed	No radiation and/or cancer-directed surgery	No/Unknown	None/Unknown	8140/3: Adenocarcinoma, NOS	8140/3: Adenocarcinoma, NOS	Not documented; Interpretation not assessed or unknown if assessed	Blank(s)	Blank(s)	16	13	80	700	Alive or dead of other cause	118	Alive	1172928
85+ years	Female	2010	White	Transverse Colon	Malignant	Moderately differentiated; Grade II	Positive histology	N1a	T4b	30	4 or more regional lymph nodes removed	No radiation and/or cancer-directed surgery	No/Unknown	None/Unknown	8140/3: Adenocarcinoma, NOS	8140/3: Adenocarcinoma, NOS	CEA positive/elevated	Blank(s)	Blank(s)	13	1	70	565	Alive or dead of other cause	42	Other Infectious and Parasitic Diseases including HIV	1173459
80-84 years	Female	2010	Asian or Pacific Islander	Transverse Colon	Malignant	Moderately differentiated; Grade II	Positive histology	N0	T4a	30	4 or more regional lymph nodes removed	No radiation and/or cancer-directed surgery	No/Unknown	None/Unknown	8140/3: Adenocarcinoma, NOS	8140/3: Adenocarcinoma, NOS	CEA negative/normal; within normal limits	Blank(s)	Blank(s)	8	0	40	500	Dead (attributable to this cancer dx)	33	Colon excluding Rectum	1173572
85+ years	Male	2010	White	Transverse Colon	Malignant	Moderately differentiated; Grade II	Positive histology	N1a	T4a	40	4 or more regional lymph nodes removed	No radiation and/or cancer-directed surgery	No/Unknown	None/Unknown	8140/3: Adenocarcinoma, NOS	8140/3: Adenocarcinoma, NOS	Not documented; Interpretation not assessed or unknown if assessed	Blank(s)	Blank(s)	11	1	35	500	Alive or dead of other cause	42	Diabetes Mellitus	1173756
55-59 years	Male	2010	White	Sigmoid Colon	Malignant	Poorly differentiated; Grade III	Positive histology	N1a	T4b	30	4 or more regional lymph nodes removed	No radiation and/or cancer-directed surgery	No/Unknown	None/Unknown	8140/3: Adenocarcinoma, NOS	8140/3: Adenocarcinoma, NOS	CEA positive/elevated	Blank(s)	Blank(s)	14	1	35	600	Dead (attributable to this cancer dx)	5	Rectum and Rectosigmoid Junction	1173966
50-54 years	Female	2010	White	Transverse Colon	Malignant	Poorly differentiated; Grade III	Positive histology	N2b	T4b	30	4 or more regional lymph nodes removed	No radiation and/or cancer-directed surgery	Yes	None/Unknown	8263/3: Adenocarcinoma in tubulovillous adenoma	8263/3: Adenocarcinoma in tubulovillous adenoma	Not documented; Interpretation not assessed or unknown if assessed	Blank(s)	Blank(s)	30	11	60	600	Dead (attributable to this cancer dx)	20	Colon excluding Rectum	1174029
80-84 years	Female	2010	Asian or Pacific Islander	Hepatic Flexure	Malignant	Poorly differentiated; Grade III	Positive histology	N1a	T4a	30	4 or more regional lymph nodes removed	No radiation and/or cancer-directed surgery	No/Unknown	None/Unknown	8140/3: Adenocarcinoma, NOS	8140/3: Adenocarcinoma, NOS	Not documented; Interpretation not assessed or unknown if assessed	Blank(s)	Blank(s)	8	1	30	550	Alive or dead of other cause	112	Alive	1174652
80-84 years	Female	2010	White	Ascending Colon	Malignant	Poorly differentiated; Grade III	Positive histology	N0	T4b	41	4 or more regional lymph nodes removed	No radiation and/or cancer-directed surgery	No/Unknown	None/Unknown	8490/3: Signet ring cell carcinoma	8490/3: Signet ring cell carcinoma	CEA positive/elevated	Blank(s)	Blank(s)	20	0	90	750	Dead (attributable to this cancer dx)	4	Colon excluding Rectum	1175351
40-44 years	Female	2010	Asian or Pacific Islander	Sigmoid Colon	Malignant	Poorly differentiated; Grade III	Positive histology	N2a	T4b	30	4 or more regional lymph nodes removed	No radiation and/or cancer-directed surgery	Yes	None/Unknown	8140/3: Adenocarcinoma, NOS	8140/3: Adenocarcinoma, NOS	CEA negative/normal; within normal limits	Blank(s)	Blank(s)	12	4	76	570	Alive or dead of other cause	109	Alive	1176230
50-54 years	Female	2010	Black	Sigmoid Colon	Malignant	Poorly differentiated; Grade III	Positive histology	N2b	T4a	30	4 or more regional lymph nodes removed	No radiation and/or cancer-directed surgery	Yes	None/Unknown	8263/3: Adenocarcinoma in tubulovillous adenoma	8263/3: Adenocarcinoma in tubulovillous adenoma	CEA positive/elevated	Blank(s)	Blank(s)	18	7	31	500	Alive or dead of other cause	109	Alive	1177433
85+ years	Female	2010	White	Splenic Flexure	Malignant	Moderately differentiated; Grade II	Positive histology	N0	T4a	41	4 or more regional lymph nodes removed	No radiation and/or cancer-directed surgery	No/Unknown	None/Unknown	8263/3: Adenocarcinoma in tubulovillous adenoma	8263/3: Adenocarcinoma in tubulovillous adenoma	CEA positive/elevated	Blank(s)	Blank(s)	16	0	35	500	Alive or dead of other cause	77	Breast	1177632
75-79 years	Female	2010	White	Ascending Colon	Malignant	Moderately differentiated; Grade II	Positive histology	N1b	T4a	40	4 or more regional lymph nodes removed	No radiation and/or cancer-directed surgery	Yes	None/Unknown	8480/3: Mucinous adenocarcinoma	8480/3: Mucinous adenocarcinoma	CEA positive/elevated	Blank(s)	Blank(s)	39	3	75	500	Dead (attributable to this cancer dx)	35	Other Cause of Death	1177800
60-64 years	Male	2010	Asian or Pacific Islander	Descending Colon	Malignant	Moderately differentiated; Grade II	Positive histology	N1a	T4b	41	4 or more regional lymph nodes removed	No radiation and/or cancer-directed surgery	Yes	None/Unknown	8140/3: Adenocarcinoma, NOS	8140/3: Adenocarcinoma, NOS	CEA positive/elevated	Blank(s)	Blank(s)	16	1	90	600	Alive or dead of other cause	115	Alive	1177803
70-74 years	Male	2010	Asian or Pacific Islander	Sigmoid Colon	Malignant	Moderately differentiated; Grade II	Positive histology	N2b	T4a	40	4 or more regional lymph nodes removed	No radiation and/or cancer-directed surgery	Yes	None/Unknown	8140/3: Adenocarcinoma, NOS	8140/3: Adenocarcinoma, NOS	CEA negative/normal; within normal limits	Blank(s)	Blank(s)	16	13	62	500	Alive or dead of other cause	112	Alive	1177928
35-39 years	Male	2010	White	Splenic Flexure	Malignant	Poorly differentiated; Grade III	Positive histology	N1a	T4a	30	4 or more regional lymph nodes removed	No radiation and/or cancer-directed surgery	Yes	None/Unknown	8140/3: Adenocarcinoma, NOS	8140/3: Adenocarcinoma, NOS	CEA positive/elevated	Blank(s)	Blank(s)	13	1	35	500	Dead (attributable to this cancer dx)	28	Rectum and Rectosigmoid Junction	1178225
55-59 years	Female	2010	White	Ascending Colon	Malignant	Moderately differentiated; Grade II	Positive histology	N2b	T4a	30	4 or more regional lymph nodes removed	No radiation and/or cancer-directed surgery	Yes	None/Unknown	8140/3: Adenocarcinoma, NOS	8140/3: Adenocarcinoma, NOS	CEA negative/normal; within normal limits	Blank(s)	Blank(s)	26	9	35	500	Dead (attributable to this cancer dx)	61	Colon excluding Rectum	1179057
75-79 years	Female	2010	White	Splenic Flexure	Malignant	Poorly differentiated; Grade III	Positive histology	N1a	T4a	40	4 or more regional lymph nodes removed	No radiation and/or cancer-directed surgery	Yes	None/Unknown	8140/3: Adenocarcinoma, NOS	8140/3: Adenocarcinoma, NOS	CEA positive/elevated	Blank(s)	Blank(s)	7	1	60	500	Alive or dead of other cause	18	Other Cause of Death	1180013
85+ years	Female	2010	White	Sigmoid Colon	Malignant	Poorly differentiated; Grade III	Positive histology	N0	T4b	30	4 or more regional lymph nodes removed	No radiation and/or cancer-directed surgery	No/Unknown	None/Unknown	8140/3: Adenocarcinoma, NOS	8140/3: Adenocarcinoma, NOS	CEA positive/elevated	Blank(s)	Blank(s)	28	0	999	570	Dead (attributable to this cancer dx)	45	Colon excluding Rectum	1180990
85+ years	Female	2013	White	Descending Colon	Malignant	Moderately differentiated; Grade II	Positive histology	N2a	T4b	40	4 or more regional lymph nodes removed	No radiation and/or cancer-directed surgery	No/Unknown	None/Unknown	8140/3: Adenocarcinoma, NOS	8140/3: Adenocarcinoma, NOS	CEA positive/elevated	Blank(s)	Blank(s)	8	4	60	850	Dead (attributable to this cancer dx)	13	Colon excluding Rectum	1180990
70-74 years	Male	2010	Asian or Pacific Islander	Ascending Colon	Malignant	Moderately differentiated; Grade II	Positive histology	N1a	T4a	30	4 or more regional lymph nodes removed	No radiation and/or cancer-directed surgery	Yes	None/Unknown	8140/3: Adenocarcinoma, NOS	8140/3: Adenocarcinoma, NOS	CEA negative/normal; within normal limits	Blank(s)	Blank(s)	22	1	50	500	Alive or dead of other cause	108	Alive	1184214
50-54 years	Female	2013	Asian or Pacific Islander	Sigmoid Colon	Malignant	Undifferentiated; anaplastic; Grade IV	Positive histology	N1b	T4a	40	4 or more regional lymph nodes removed	No radiation and/or cancer-directed surgery	Yes	None/Unknown	8140/3: Adenocarcinoma, NOS	8140/3: Adenocarcinoma, NOS	Not documented; Interpretation not assessed or unknown if assessed	Blank(s)	Blank(s)	10	2	25	500	Dead (attributable to this cancer dx)	31	Colon excluding Rectum	1184301
85+ years	Female	2011	Asian or Pacific Islander	Splenic Flexure	Malignant	Unknown	Radiography without microscopic confirm	NX	T4b	0	None	No radiation and/or cancer-directed surgery	No/Unknown	None/Unknown	8000/3: Neoplasm, malignant	8000/3: Neoplasm, malignant	Not documented; Interpretation not assessed or unknown if assessed	Blank(s)	Blank(s)	0	98	69	565	Alive or dead of other cause	65	Alive	1185154
50-54 years	Female	2011	Asian or Pacific Islander	Ascending Colon	Malignant	Well differentiated; Grade I	Positive histology	N0	T4b	40	4 or more regional lymph nodes removed	No radiation and/or cancer-directed surgery	No/Unknown	None/Unknown	8263/3: Adenocarcinoma in tubulovillous adenoma	8263/3: Adenocarcinoma in tubulovillous adenoma	Not documented; Interpretation not assessed or unknown if assessed	Blank(s)	Blank(s)	10	0	2	600	Alive or dead of other cause	106	Alive	1186067
60-64 years	Female	2011	White	Descending Colon	Malignant	Poorly differentiated; Grade III	Positive histology	N2b	T4b	30	4 or more regional lymph nodes removed	No radiation and/or cancer-directed surgery	No/Unknown	None/Unknown	8140/3: Adenocarcinoma, NOS	8140/3: Adenocarcinoma, NOS	CEA negative/normal; within normal limits	Blank(s)	Blank(s)	33	11	170	600	Dead (attributable to this cancer dx)	14	Colon excluding Rectum	1187527
60-64 years	Female	2010	Asian or Pacific Islander	Sigmoid Colon	Malignant	Moderately differentiated; Grade II	Positive histology	N1b	T4a	30	4 or more regional lymph nodes removed	No radiation and/or cancer-directed surgery	Yes	None/Unknown	8140/3: Adenocarcinoma, NOS	8140/3: Adenocarcinoma, NOS	CEA negative/normal; within normal limits	Blank(s)	Blank(s)	20	3	60	500	Alive or dead of other cause	113	Alive	1187690
80-84 years	Male	2011	White	Sigmoid Colon	Malignant	Moderately differentiated; Grade II	Positive histology	N0	T4a	30	None	No radiation and/or cancer-directed surgery	No/Unknown	None/Unknown	8140/3: Adenocarcinoma, NOS	8140/3: Adenocarcinoma, NOS	Not documented; Interpretation not assessed or unknown if assessed	Blank(s)	Blank(s)	13	0	15	500	Dead (attributable to this cancer dx)	50	Colon excluding Rectum	1188246
85+ years	Female	2010	White	Ascending Colon	Malignant	Moderately differentiated; Grade II	Positive histology	N0	T4a	40	4 or more regional lymph nodes removed	No radiation and/or cancer-directed surgery	No/Unknown	None/Unknown	8140/3: Adenocarcinoma, NOS	8140/3: Adenocarcinoma, NOS	CEA negative/normal; within normal limits	Blank(s)	Blank(s)	16	0	30	500	Dead (attributable to this cancer dx)	5	Colon excluding Rectum	1188947
85+ years	Female	2012	White	Sigmoid Colon	Malignant	Moderately differentiated; Grade II	Positive histology	N0	T4b	30	4 or more regional lymph nodes removed	No radiation and/or cancer-directed surgery	No/Unknown	None/Unknown	8140/3: Adenocarcinoma, NOS	8140/3: Adenocarcinoma, NOS	CEA positive/elevated	Blank(s)	Blank(s)	7	0	60	800	Alive or dead of other cause	19	Diseases of Heart	1189315
85+ years	Female	2011	White	Ascending Colon	Malignant	Moderately differentiated; Grade II	Positive histology	N1a	T4a	30	4 or more regional lymph nodes removed	No radiation and/or cancer-directed surgery	No/Unknown	None/Unknown	8140/3: Adenocarcinoma, NOS	8140/3: Adenocarcinoma, NOS	Not documented; Interpretation not assessed or unknown if assessed	Blank(s)	Blank(s)	13	1	40	500	Alive or dead of other cause	1	Other Infectious and Parasitic Diseases including HIV	1190058
60-64 years	Male	2011	Asian or Pacific Islander	Ascending Colon	Malignant	Moderately differentiated; Grade II	Positive histology	N1a	T4a	30	4 or more regional lymph nodes removed	No radiation and/or cancer-directed surgery	No/Unknown	None/Unknown	8140/3: Adenocarcinoma, NOS	8140/3: Adenocarcinoma, NOS	Not documented; Interpretation not assessed or unknown if assessed	Blank(s)	Blank(s)	21	1	65	500	Dead (attributable to this cancer dx)	0	Colon excluding Rectum	1190640
40-44 years	Male	2011	Black	Descending Colon	Malignant	Unknown	Positive histology	N1a	T4a	30	4 or more regional lymph nodes removed	No radiation and/or cancer-directed surgery	No/Unknown	None/Unknown	8480/3: Mucinous adenocarcinoma	8480/3: Mucinous adenocarcinoma	Not documented; Interpretation not assessed or unknown if assessed	Blank(s)	Blank(s)	16	1	55	500	Dead (attributable to this cancer dx)	0	Colon excluding Rectum	1191679
60-64 years	Male	2010	White	Ascending Colon	Malignant	Moderately differentiated; Grade II	Positive histology	N2b	T4a	40	4 or more regional lymph nodes removed	No radiation and/or cancer-directed surgery	Yes	None/Unknown	8140/3: Adenocarcinoma, NOS	8140/3: Adenocarcinoma, NOS	CEA positive/elevated	Blank(s)	Blank(s)	20	14	110	500	Alive or dead of other cause	96	Diseases of Heart	1192175
60-64 years	Male	2011	White	Splenic Flexure	Malignant	Moderately differentiated; Grade II	Positive histology	N1b	T4a	30	4 or more regional lymph nodes removed	No radiation and/or cancer-directed surgery	No/Unknown	None/Unknown	8140/3: Adenocarcinoma, NOS	8140/3: Adenocarcinoma, NOS	Not documented; Interpretation not assessed or unknown if assessed	Blank(s)	Blank(s)	13	2	55	500	Dead (attributable to this cancer dx)	34	Colon excluding Rectum	1192257
70-74 years	Male	2011	White	Ascending Colon	Malignant	Well differentiated; Grade I	Positive histology	N0	T4b	41	4 or more regional lymph nodes removed	No radiation and/or cancer-directed surgery	No/Unknown	None/Unknown	8140/3: Adenocarcinoma, NOS	8140/3: Adenocarcinoma, NOS	CEA negative/normal; within normal limits	Blank(s)	Blank(s)	22	0	77	600	Alive or dead of other cause	105	Alive	1195787
65-69 years	Female	2010	Asian or Pacific Islander	Sigmoid Colon	Malignant	Moderately differentiated; Grade II	Positive histology	N1b	T4a	30	4 or more regional lymph nodes removed	No radiation and/or cancer-directed surgery	Yes	None/Unknown	8140/3: Adenocarcinoma, NOS	8140/3: Adenocarcinoma, NOS	Not documented; Interpretation not assessed or unknown if assessed	Blank(s)	Blank(s)	10	3	33	500	Alive or dead of other cause	116	Alive	1196067
25-29 years	Female	2010	Asian or Pacific Islander	Sigmoid Colon	Malignant	Moderately differentiated; Grade II	Positive histology	N1NOS	T4a	50	4 or more regional lymph nodes removed	No radiation and/or cancer-directed surgery	Yes	None/Unknown	8490/3: Signet ring cell carcinoma	8490/3: Signet ring cell carcinoma	Not documented; Interpretation not assessed or unknown if assessed	Blank(s)	Blank(s)	97	97	999	500	Dead (missing/unknown COD)	23	State DC not available or state DC available but no COD	1196810
50-54 years	Male	2011	White	Transverse Colon	Malignant	Poorly differentiated; Grade III	Positive histology	N1NOS	T4b	0	None	No radiation and/or cancer-directed surgery	Yes	None/Unknown	8140/3: Adenocarcinoma, NOS	8140/3: Adenocarcinoma, NOS	CEA negative/normal; within normal limits	Blank(s)	Blank(s)	0	98	60	570	Dead (attributable to this cancer dx)	7	Miscellaneous Malignant Cancer	1196842
70-74 years	Male	2011	Asian or Pacific Islander	Ascending Colon	Malignant	Moderately differentiated; Grade II	Positive histology	N2b	T4a	40	4 or more regional lymph nodes removed	No radiation and/or cancer-directed surgery	Yes	None/Unknown	8140/3: Adenocarcinoma, NOS	8140/3: Adenocarcinoma, NOS	CEA positive/elevated	Blank(s)	Blank(s)	11	8	75	550	Dead (attributable to this cancer dx)	11	Colon excluding Rectum	1197375
85+ years	Female	2011	White	Ascending Colon	Malignant	Undifferentiated; anaplastic; Grade IV	Positive histology	N1b	T4a	40	1 to 3 regional lymph nodes removed	No radiation and/or cancer-directed surgery	No/Unknown	None/Unknown	8140/3: Adenocarcinoma, NOS	8140/3: Adenocarcinoma, NOS	Not documented; Interpretation not assessed or unknown if assessed	Blank(s)	Blank(s)	3	3	55	560	Dead (attributable to this cancer dx)	2	Colon excluding Rectum	1198368
75-79 years	Female	2011	White	Transverse Colon	Malignant	Moderately differentiated; Grade II	Positive histology	N2a	T4a	40	4 or more regional lymph nodes removed	No radiation and/or cancer-directed surgery	No/Unknown	None/Unknown	8140/3: Adenocarcinoma, NOS	8140/3: Adenocarcinoma, NOS	CEA positive/elevated	Blank(s)	Blank(s)	9	6	40	500	Alive or dead of other cause	12	Alzheimers (ICD-9 and 10 only)	1198785
55-59 years	Male	2011	White	Sigmoid Colon	Malignant	Poorly differentiated; Grade III	Positive histology	N1NOS	T4b	0	None	No radiation and/or cancer-directed surgery	No/Unknown	None/Unknown	8140/3: Adenocarcinoma, NOS	8140/3: Adenocarcinoma, NOS	CEA negative/normal; within normal limits	Blank(s)	Blank(s)	0	98	999	750	Dead (attributable to this cancer dx)	0	Colon excluding Rectum	1199137
55-59 years	Male	2011	White	Sigmoid Colon	Malignant	Moderately differentiated; Grade II	Positive histology	N1a	T4b	41	4 or more regional lymph nodes removed	Radiation after surgery	Yes	Beam radiation	8140/3: Adenocarcinoma, NOS	8140/3: Adenocarcinoma, NOS	CEA negative/normal; within normal limits	Blank(s)	Blank(s)	18	1	60	600	Alive or dead of other cause	97	Alive	1199417
85+ years	Female	2011	Asian or Pacific Islander	Transverse Colon	Malignant	Moderately differentiated; Grade II	Positive histology	N0	T4a	30	4 or more regional lymph nodes removed	No radiation and/or cancer-directed surgery	No/Unknown	None/Unknown	8140/3: Adenocarcinoma, NOS	8140/3: Adenocarcinoma, NOS	CEA positive/elevated	Blank(s)	Blank(s)	20	0	25	500	Dead (attributable to this cancer dx)	0	Colon excluding Rectum	1200915
70-74 years	Male	2011	Black	Hepatic Flexure	Malignant	Moderately differentiated; Grade II	Positive histology	N0	T4b	20	1 to 3 regional lymph nodes removed	No radiation and/or cancer-directed surgery	Yes	None/Unknown	8010/3: Carcinoma, NOS	8010/3: Carcinoma, NOS	CEA positive/elevated	Blank(s)	Blank(s)	1	0	40	655	Alive or dead of other cause	95	Diseases of Heart	1200940
60-64 years	Male	2011	Asian or Pacific Islander	Descending Colon	Malignant	Moderately differentiated; Grade II	Positive histology	N0	T4b	41	4 or more regional lymph nodes removed	No radiation and/or cancer-directed surgery	Yes	None/Unknown	8140/3: Adenocarcinoma, NOS	8140/3: Adenocarcinoma, NOS	CEA positive/elevated	Blank(s)	Blank(s)	15	0	60	600	Dead (attributable to this cancer dx)	27	Colon excluding Rectum	1201174
70-74 years	Male	2011	White	Ascending Colon	Malignant	Moderately differentiated; Grade II	Positive histology	N0	T4b	40	4 or more regional lymph nodes removed	No radiation and/or cancer-directed surgery	No/Unknown	None/Unknown	8480/3: Mucinous adenocarcinoma	8480/3: Mucinous adenocarcinoma	CEA positive/elevated	Blank(s)	Blank(s)	14	0	70	570	Alive or dead of other cause	4	Diseases of Heart	1201525
85+ years	Female	2011	White	Sigmoid Colon	Malignant	Moderately differentiated; Grade II	Positive histology	N1b	T4a	40	4 or more regional lymph nodes removed	No radiation and/or cancer-directed surgery	No/Unknown	None/Unknown	8140/3: Adenocarcinoma, NOS	8140/3: Adenocarcinoma, NOS	CEA positive/elevated	Blank(s)	Blank(s)	12	2	45	500	Alive or dead of other cause	66	Diseases of Heart	1202654
40-44 years	Male	2011	White	Transverse Colon	Malignant	Moderately differentiated; Grade II	Positive histology	N0	T4a	40	4 or more regional lymph nodes removed	No radiation and/or cancer-directed surgery	Yes	None/Unknown	8140/3: Adenocarcinoma, NOS	8140/3: Adenocarcinoma, NOS	CEA negative/normal; within normal limits	Blank(s)	Blank(s)	18	0	50	500	Alive or dead of other cause	93	Alive	1202938
20-24 years	Female	2011	Unknown	Sigmoid Colon	Malignant	Undifferentiated; anaplastic; Grade IV	Positive histology	N2a	T4b	30	4 or more regional lymph nodes removed	No radiation and/or cancer-directed surgery	Yes	None/Unknown	8480/3: Mucinous adenocarcinoma	8480/3: Mucinous adenocarcinoma	CEA negative/normal; within normal limits	Blank(s)	Blank(s)	6	6	90	600	Alive or dead of other cause	92	Alive	1203014
85+ years	Female	2011	White	Ascending Colon	Malignant	Poorly differentiated; Grade III	Positive histology	N0	T4a	40	4 or more regional lymph nodes removed	No radiation and/or cancer-directed surgery	No/Unknown	None/Unknown	8490/3: Signet ring cell carcinoma	8490/3: Signet ring cell carcinoma	CEA negative/normal; within normal limits	Blank(s)	Blank(s)	22	0	50	500	Alive or dead of other cause	16	Cerebrovascular Diseases	1203879
55-59 years	Female	2010	Asian or Pacific Islander	Ascending Colon	Malignant	Poorly differentiated; Grade III	Positive histology	N1b	T4a	40	Biopsy or aspiration of regional lymph node, NOS	No radiation and/or cancer-directed surgery	Yes	None/Unknown	8140/3: Adenocarcinoma, NOS	8140/3: Adenocarcinoma, NOS	Not documented; Interpretation not assessed or unknown if assessed	Blank(s)	Blank(s)	6	3	999	500	Dead (attributable to this cancer dx)	18	Colon excluding Rectum	1204526
60-64 years	Female	2011	White	Hepatic Flexure	Malignant	Moderately differentiated; Grade II	Positive histology	N1a	T4b	40	4 or more regional lymph nodes removed	No radiation and/or cancer-directed surgery	Yes	None/Unknown	8480/3: Mucinous adenocarcinoma	8480/3: Mucinous adenocarcinoma	CEA positive/elevated	Blank(s)	Blank(s)	21	1	75	655	Dead (attributable to this cancer dx)	24	Colon excluding Rectum	1204933
70-74 years	Male	2011	White	Sigmoid Colon	Malignant	Undifferentiated; anaplastic; Grade IV	Positive histology	N0	T4a	30	4 or more regional lymph nodes removed	No radiation and/or cancer-directed surgery	No/Unknown	None/Unknown	8140/3: Adenocarcinoma, NOS	8140/3: Adenocarcinoma, NOS	CEA negative/normal; within normal limits	Blank(s)	Blank(s)	8	0	28	500	Dead (attributable to this cancer dx)	33	Colon excluding Rectum	1205001
45-49 years	Female	2011	White	Sigmoid Colon	Malignant	Poorly differentiated; Grade III	Positive histology	N1a	T4a	30	4 or more regional lymph nodes removed	No radiation and/or cancer-directed surgery	Yes	None/Unknown	8140/3: Adenocarcinoma, NOS	8140/3: Adenocarcinoma, NOS	CEA positive/elevated	Blank(s)	Blank(s)	31	1	65	500	Alive or dead of other cause	44	Alive	1206523
65-69 years	Male	2011	Black	Sigmoid Colon	Malignant	Undifferentiated; anaplastic; Grade IV	Positive histology	N1a	T4b	40	4 or more regional lymph nodes removed	No radiation and/or cancer-directed surgery	Yes	None/Unknown	8480/3: Mucinous adenocarcinoma	8480/3: Mucinous adenocarcinoma	CEA positive/elevated	Blank(s)	Blank(s)	21	1	80	565	Alive or dead of other cause	89	Diseases of Heart	1206576
80-84 years	Male	2011	White	Ascending Colon	Malignant	Moderately differentiated; Grade II	Positive histology	N2b	T4a	41	4 or more regional lymph nodes removed	No radiation and/or cancer-directed surgery	Yes	None/Unknown	8480/3: Mucinous adenocarcinoma	8480/3: Mucinous adenocarcinoma	CEA negative/normal; within normal limits	Blank(s)	Blank(s)	12	9	100	500	Dead (attributable to this cancer dx)	9	Colon excluding Rectum	1209776
80-84 years	Female	2011	White	Sigmoid Colon	Malignant	Moderately differentiated; Grade II	Positive histology	N1a	T4b	30	4 or more regional lymph nodes removed	No radiation and/or cancer-directed surgery	No/Unknown	None/Unknown	8140/3: Adenocarcinoma, NOS	8140/3: Adenocarcinoma, NOS	Not documented; Interpretation not assessed or unknown if assessed	Blank(s)	Blank(s)	15	1	40	570	Alive or dead of other cause	80	Lung and Bronchus	1210588
80-84 years	Female	2011	Asian or Pacific Islander	Splenic Flexure	Malignant	Unknown	Positive histology	N1a	T4b	0	None	No radiation and/or cancer-directed surgery	No/Unknown	None/Unknown	8140/3: Adenocarcinoma, NOS	8140/3: Adenocarcinoma, NOS	Not documented; Interpretation not assessed or unknown if assessed	Blank(s)	Blank(s)	0	98	999	655	Dead (attributable to this cancer dx)	5	Colon excluding Rectum	1210885
80-84 years	Female	2011	Asian or Pacific Islander	Sigmoid Colon	Malignant	Moderately differentiated; Grade II	Positive histology	N1a	T4a	30	4 or more regional lymph nodes removed	No radiation and/or cancer-directed surgery	Yes	None/Unknown	8140/3: Adenocarcinoma, NOS	8140/3: Adenocarcinoma, NOS	Not documented; Interpretation not assessed or unknown if assessed	Blank(s)	Blank(s)	22	1	41	500	Dead (attributable to this cancer dx)	20	Colon excluding Rectum	1212266
50-54 years	Female	2011	White	Sigmoid Colon	Malignant	Moderately differentiated; Grade II	Positive histology	N1b	T4b	32	4 or more regional lymph nodes removed	No radiation and/or cancer-directed surgery	No/Unknown	None/Unknown	8140/3: Adenocarcinoma, NOS	8140/3: Adenocarcinoma, NOS	CEA negative/normal; within normal limits	Blank(s)	Blank(s)	34	3	65	570	Alive or dead of other cause	107	Alive	1212560
55-59 years	Female	2011	White	Sigmoid Colon	Malignant	Moderately differentiated; Grade II	Positive histology	N0	T4a	30	None	No radiation and/or cancer-directed surgery	Yes	None/Unknown	8140/3: Adenocarcinoma, NOS	8140/3: Adenocarcinoma, NOS	CEA negative/normal; within normal limits	Blank(s)	Blank(s)	0	98	22	500	Alive or dead of other cause	101	Alive	1212579
50-54 years	Male	2011	Asian or Pacific Islander	Transverse Colon	Malignant	Moderately differentiated; Grade II	Positive histology	N0	T4a	30	4 or more regional lymph nodes removed	No radiation and/or cancer-directed surgery	Yes	None/Unknown	8263/3: Adenocarcinoma in tubulovillous adenoma	8263/3: Adenocarcinoma in tubulovillous adenoma	CEA negative/normal; within normal limits	Blank(s)	Blank(s)	15	0	40	550	Dead (attributable to this cancer dx)	36	Colon excluding Rectum	1212582
60-64 years	Male	2011	White	Sigmoid Colon	Malignant	Well differentiated; Grade I	Positive histology	N1b	T4a	50	4 or more regional lymph nodes removed	No radiation and/or cancer-directed surgery	No/Unknown	None/Unknown	8140/3: Adenocarcinoma, NOS	8140/3: Adenocarcinoma, NOS	CEA positive/elevated	Blank(s)	Blank(s)	15	3	41	500	Alive or dead of other cause	29	Kidney and Renal Pelvis	1212825
85+ years	Male	2011	White	Transverse Colon	Malignant	Moderately differentiated; Grade II	Positive histology	N0	T4b	0	None	No radiation and/or cancer-directed surgery	Yes	None/Unknown	8140/3: Adenocarcinoma, NOS	8140/3: Adenocarcinoma, NOS	CEA positive/elevated	Blank(s)	Blank(s)	0	98	999	600	Dead (attributable to this cancer dx)	5	Colon excluding Rectum	1213030
55-59 years	Male	2011	White	Hepatic Flexure	Malignant	Undifferentiated; anaplastic; Grade IV	Positive histology	N0	T4a	40	4 or more regional lymph nodes removed	No radiation and/or cancer-directed surgery	Yes	None/Unknown	8140/3: Adenocarcinoma, NOS	8140/3: Adenocarcinoma, NOS	CEA negative/normal; within normal limits	Blank(s)	Blank(s)	15	0	60	550	Alive or dead of other cause	100	Alive	1213258
70-74 years	Male	2011	White	Descending Colon	Malignant	Moderately differentiated; Grade II	Positive histology	N0	T4a	40	4 or more regional lymph nodes removed	No radiation and/or cancer-directed surgery	No/Unknown	None/Unknown	8140/3: Adenocarcinoma, NOS	8140/3: Adenocarcinoma, NOS	Not documented; Interpretation not assessed or unknown if assessed	Blank(s)	Blank(s)	22	0	65	500	Alive or dead of other cause	99	Alive	1214334
70-74 years	Female	2011	White	Splenic Flexure	Malignant	Moderately differentiated; Grade II	Positive histology	N0	T4a	50	4 or more regional lymph nodes removed	No radiation and/or cancer-directed surgery	No/Unknown	None/Unknown	8140/3: Adenocarcinoma, NOS	8140/3: Adenocarcinoma, NOS	Not documented; Interpretation not assessed or unknown if assessed	Blank(s)	Blank(s)	21	0	28	500	Alive or dead of other cause	80	Alive	1214996
50-54 years	Male	2011	Asian or Pacific Islander	Hepatic Flexure	Malignant	Moderately differentiated; Grade II	Positive histology	N2a	T4b	30	4 or more regional lymph nodes removed	No radiation and/or cancer-directed surgery	Yes	None/Unknown	8210/3: Adenocarcinoma in adenomatous polyp	8210/3: Adenocarcinoma in adenomatous polyp	CEA positive/elevated	Blank(s)	Blank(s)	27	5	50	600	Dead (attributable to this cancer dx)	20	Colon excluding Rectum	1216108
60-64 years	Male	2011	Asian or Pacific Islander	Sigmoid Colon	Malignant	Moderately differentiated; Grade II	Positive histology	N2b	T4a	80	4 or more regional lymph nodes removed	Radiation after surgery	Yes	Beam radiation	8140/3: Adenocarcinoma, NOS	8140/3: Adenocarcinoma, NOS	CEA negative/normal; within normal limits	Blank(s)	Blank(s)	12	8	30	500	Dead (attributable to this cancer dx)	77	Rectum and Rectosigmoid Junction	1216554
65-69 years	Female	2011	Asian or Pacific Islander	Transverse Colon	Malignant	Moderately differentiated; Grade II	Positive histology	N0	T4b	30	Number of regional lymph nodes removed unknown	No radiation and/or cancer-directed surgery	No/Unknown	None/Unknown	8481/3: Mucin-producing adenocarcinoma	8481/3: Mucin-producing adenocarcinoma	Not documented; Interpretation not assessed or unknown if assessed	Blank(s)	Blank(s)	17	0	50	570	Alive or dead of other cause	100	Alive	1216604
75-79 years	Male	2011	White	Sigmoid Colon	Malignant	Unknown	Positive histology	NX	T4b	0	None	No radiation and/or cancer-directed surgery	No/Unknown	None/Unknown	8480/3: Mucinous adenocarcinoma	8480/3: Mucinous adenocarcinoma	Not documented; Interpretation not assessed or unknown if assessed	Blank(s)	Blank(s)	0	98	50	800	Dead (attributable to this cancer dx)	3	Colon excluding Rectum	1216606
75-79 years	Female	2011	White	Large Intestine, NOS	Malignant	Moderately differentiated; Grade II	Positive histology	N2a	T4a	40	4 or more regional lymph nodes removed	No radiation and/or cancer-directed surgery	No/Unknown	None/Unknown	8140/3: Adenocarcinoma, NOS	8140/3: Adenocarcinoma, NOS	CEA negative/normal; within normal limits	Blank(s)	Blank(s)	22	4	55	500	Alive or dead of other cause	37	Diseases of Heart	1216805
50-54 years	Male	2011	White	Splenic Flexure	Malignant	Moderately differentiated; Grade II	Positive histology	N1b	T4a	30	4 or more regional lymph nodes removed	No radiation and/or cancer-directed surgery	Yes	None/Unknown	8140/3: Adenocarcinoma, NOS	8140/3: Adenocarcinoma, NOS	Not documented; Interpretation not assessed or unknown if assessed	Blank(s)	Blank(s)	16	2	70	550	Alive or dead of other cause	102	Alive	1217015
60-64 years	Male	2011	Black	Sigmoid Colon	Malignant	Moderately differentiated; Grade II	Positive histology	N2a	T4a	30	4 or more regional lymph nodes removed	No radiation and/or cancer-directed surgery	No/Unknown	None/Unknown	8140/3: Adenocarcinoma, NOS	8140/3: Adenocarcinoma, NOS	Not documented; Interpretation not assessed or unknown if assessed	Blank(s)	Blank(s)	6	4	35	500	Alive or dead of other cause	39	Alive	1217498
80-84 years	Male	2011	Asian or Pacific Islander	Transverse Colon	Malignant	Moderately differentiated; Grade II	Positive histology	N1b	T4a	30	4 or more regional lymph nodes removed	No radiation and/or cancer-directed surgery	Yes	None/Unknown	8140/3: Adenocarcinoma, NOS	8140/3: Adenocarcinoma, NOS	Not documented; Interpretation not assessed or unknown if assessed	Blank(s)	Blank(s)	8	2	70	500	Alive or dead of other cause	100	Alive	1218153
50-54 years	Male	2011	Asian or Pacific Islander	Hepatic Flexure	Malignant	Moderately differentiated; Grade II	Positive histology	N0	T4b	0	None	No radiation and/or cancer-directed surgery	Yes	None/Unknown	8263/3: Adenocarcinoma in tubulovillous adenoma	8263/3: Adenocarcinoma in tubulovillous adenoma	CEA negative/normal; within normal limits	Blank(s)	Blank(s)	0	98	999	600	Dead (attributable to this cancer dx)	18	Colon excluding Rectum	1218202
45-49 years	Female	2011	Black	Sigmoid Colon	Malignant	Moderately differentiated; Grade II	Positive histology	N1a	T4b	30	4 or more regional lymph nodes removed	No radiation and/or cancer-directed surgery	Yes	None/Unknown	8140/3: Adenocarcinoma, NOS	8140/3: Adenocarcinoma, NOS	CEA positive/elevated	Blank(s)	Blank(s)	8	1	40	700	Alive or dead of other cause	97	Alive	1218985
35-39 years	Male	2011	White	Sigmoid Colon	Malignant	Unknown	Positive histology	N1NOS	T4b	30	Unknown or not applicable	Radiation after surgery	Yes	Beam radiation	8140/3: Adenocarcinoma, NOS	8140/3: Adenocarcinoma, NOS	Not documented; Interpretation not assessed or unknown if assessed	Blank(s)	Blank(s)	99	99	50	750	Alive or dead of other cause	20	Alive	1218992
80-84 years	Female	2011	Unknown	Sigmoid Colon	Malignant	Moderately differentiated; Grade II	Positive histology	N1b	T4a	40	4 or more regional lymph nodes removed	No radiation and/or cancer-directed surgery	No/Unknown	None/Unknown	8140/3: Adenocarcinoma, NOS	8140/3: Adenocarcinoma, NOS	CEA negative/normal; within normal limits	Blank(s)	Blank(s)	15	3	40	500	Alive or dead of other cause	99	Alive	1220780
85+ years	Female	2011	White	Descending Colon	Malignant	Moderately differentiated; Grade II	Positive histology	N0	T4a	30	4 or more regional lymph nodes removed	No radiation and/or cancer-directed surgery	No/Unknown	None/Unknown	8140/3: Adenocarcinoma, NOS	8140/3: Adenocarcinoma, NOS	CEA negative/normal; within normal limits	Blank(s)	Blank(s)	31	0	60	500	Alive or dead of other cause	30	Other Cause of Death	1220782
70-74 years	Male	2011	Asian or Pacific Islander	Sigmoid Colon	Malignant	Poorly differentiated; Grade III	Positive histology	N0	T4a	30	4 or more regional lymph nodes removed	No radiation and/or cancer-directed surgery	No/Unknown	None/Unknown	8140/3: Adenocarcinoma, NOS	8140/3: Adenocarcinoma, NOS	Not documented; Interpretation not assessed or unknown if assessed	Blank(s)	Blank(s)	20	0	67	500	Alive or dead of other cause	77	Alive	1221063
75-79 years	Male	2011	Asian or Pacific Islander	Descending Colon	Malignant	Moderately differentiated; Grade II	Positive histology	N1b	T4a	30	4 or more regional lymph nodes removed	No radiation and/or cancer-directed surgery	Yes	None/Unknown	8140/3: Adenocarcinoma, NOS	8140/3: Adenocarcinoma, NOS	CEA positive/elevated	Blank(s)	Blank(s)	6	2	45	500	Dead (attributable to this cancer dx)	30	Colon excluding Rectum	1221919
65-69 years	Male	2011	Asian or Pacific Islander	Sigmoid Colon	Malignant	Unknown	Positive histology	N0	T4b	32	4 or more regional lymph nodes removed	No radiation and/or cancer-directed surgery	Yes	None/Unknown	8263/3: Adenocarcinoma in tubulovillous adenoma	8263/3: Adenocarcinoma in tubulovillous adenoma	CEA positive/elevated	Blank(s)	Blank(s)	23	0	80	750	Alive or dead of other cause	98	Alive	1223069
55-59 years	Female	2011	Asian or Pacific Islander	Sigmoid Colon	Malignant	Poorly differentiated; Grade III	Positive histology	N1b	T4a	30	4 or more regional lymph nodes removed	No radiation and/or cancer-directed surgery	No/Unknown	None/Unknown	8140/3: Adenocarcinoma, NOS	8140/3: Adenocarcinoma, NOS	CEA positive/elevated	Blank(s)	Blank(s)	11	2	35	500	Alive or dead of other cause	96	Alive	1223571
80-84 years	Male	2011	Black	Sigmoid Colon	Malignant	Poorly differentiated; Grade III	Positive histology	N0	T4a	30	4 or more regional lymph nodes removed	No radiation and/or cancer-directed surgery	No/Unknown	None/Unknown	8140/3: Adenocarcinoma, NOS	8140/3: Adenocarcinoma, NOS	CEA positive/elevated	Blank(s)	Blank(s)	15	0	80	550	Alive or dead of other cause	83	Prostate	1224454
70-74 years	Female	2010	Asian or Pacific Islander	Descending Colon	Malignant	Unknown	Positive histology	NX	T4b	0	Unknown or not applicable	No radiation and/or cancer-directed surgery	No/Unknown	None/Unknown	8490/3: Signet ring cell carcinoma	8490/3: Signet ring cell carcinoma	Not documented; Interpretation not assessed or unknown if assessed	Blank(s)	Blank(s)	99	99	999	600	Dead (attributable to this cancer dx)	Unknown	Colon excluding Rectum	1224774
50-54 years	Male	2011	White	Sigmoid Colon	Malignant	Moderately differentiated; Grade II	Positive histology	N1c	T4a	30	4 or more regional lymph nodes removed	No radiation and/or cancer-directed surgery	Yes	None/Unknown	8140/3: Adenocarcinoma, NOS	8140/3: Adenocarcinoma, NOS	CEA positive/elevated	Blank(s)	Blank(s)	15	0	45	500	Dead (attributable to this cancer dx)	33	Colon excluding Rectum	1225573
85+ years	Female	2010	White	Large Intestine, NOS	Malignant	Moderately differentiated; Grade II	Positive histology	N2b	T4b	40	4 or more regional lymph nodes removed	No radiation and/or cancer-directed surgery	No/Unknown	None/Unknown	8140/3: Adenocarcinoma, NOS	8140/3: Adenocarcinoma, NOS	Not documented; Interpretation not assessed or unknown if assessed	Blank(s)	Blank(s)	14	10	989	800	Dead (attributable to this cancer dx)	0	Colon excluding Rectum	1225645
85+ years	Female	2011	White	Transverse Colon	Malignant	Moderately differentiated; Grade II	Positive histology	N0	T4a	30	4 or more regional lymph nodes removed	No radiation and/or cancer-directed surgery	No/Unknown	None/Unknown	8140/3: Adenocarcinoma, NOS	8140/3: Adenocarcinoma, NOS	Not documented; Interpretation not assessed or unknown if assessed	Blank(s)	Blank(s)	8	0	39	500	Dead (attributable to this cancer dx)	39	Colon excluding Rectum	1226586
85+ years	Female	2015	White	Ascending Colon	Malignant	Moderately differentiated; Grade II	Positive histology	N0	T4b	40	4 or more regional lymph nodes removed	No radiation and/or cancer-directed surgery	No/Unknown	None/Unknown	8140/3: Adenocarcinoma, NOS	8140/3: Adenocarcinoma, NOS	Not documented; Interpretation not assessed or unknown if assessed	Blank(s)	Blank(s)	22	0	60	655	Dead (attributable to this cancer dx)	19	Colon excluding Rectum	1228911
85+ years	Female	2011	White	Transverse Colon	Malignant	Well differentiated; Grade I	Positive histology	N0	T4a	30	4 or more regional lymph nodes removed	No radiation and/or cancer-directed surgery	No/Unknown	None/Unknown	8140/3: Adenocarcinoma, NOS	8140/3: Adenocarcinoma, NOS	CEA negative/normal; within normal limits	Blank(s)	Blank(s)	32	0	40	500	Alive or dead of other cause	14	Pneumonia and Influenza	1229115
70-74 years	Male	2012	Asian or Pacific Islander	Transverse Colon	Malignant	Poorly differentiated; Grade III	Positive histology	N2b	T4a	40	4 or more regional lymph nodes removed	No radiation and/or cancer-directed surgery	Yes	None/Unknown	8140/3: Adenocarcinoma, NOS	8140/3: Adenocarcinoma, NOS	CEA negative/normal; within normal limits	Blank(s)	Blank(s)	38	35	25	500	Alive or dead of other cause	94	Alive	1229365
75-79 years	Male	2014	White	Transverse Colon	Malignant	Moderately differentiated; Grade II	Positive histology	N0	T4a	40	1 to 3 regional lymph nodes removed	No radiation and/or cancer-directed surgery	No/Unknown	None/Unknown	8140/3: Adenocarcinoma, NOS	8140/3: Adenocarcinoma, NOS	CEA negative/normal; within normal limits	Blank(s)	Blank(s)	2	0	32	500	Alive or dead of other cause	59	Diseases of Heart	1229721
50-54 years	Female	2011	White	Splenic Flexure	Malignant	Moderately differentiated; Grade II	Positive histology	N1b	T4b	40	4 or more regional lymph nodes removed	No radiation and/or cancer-directed surgery	No/Unknown	None/Unknown	8140/3: Adenocarcinoma, NOS	8140/3: Adenocarcinoma, NOS	CEA positive/elevated	Blank(s)	Blank(s)	29	2	45	600	Alive or dead of other cause	106	Alive	1229907
75-79 years	Female	2012	White	Transverse Colon	Malignant	Poorly differentiated; Grade III	Positive histology	N0	T4b	32	4 or more regional lymph nodes removed	No radiation and/or cancer-directed surgery	No/Unknown	None/Unknown	8140/3: Adenocarcinoma, NOS	8140/3: Adenocarcinoma, NOS	CEA negative/normal; within normal limits	Blank(s)	Blank(s)	21	0	55	655	Alive or dead of other cause	89	Accidents and Adverse Effects	1230197
75-79 years	Female	2012	White	Hepatic Flexure	Malignant	Poorly differentiated; Grade III	Positive histology	N0	T4a	40	4 or more regional lymph nodes removed	No radiation and/or cancer-directed surgery	No/Unknown	None/Unknown	8140/3: Adenocarcinoma, NOS	8140/3: Adenocarcinoma, NOS	Test ordered, results not in chart	Blank(s)	Blank(s)	21	0	60	500	Dead (missing/unknown COD)	19	State DC not available or state DC available but no COD	1230620
85+ years	Female	2012	White	Ascending Colon	Malignant	Moderately differentiated; Grade II	Positive histology	N1b	T4a	40	4 or more regional lymph nodes removed	No radiation and/or cancer-directed surgery	Yes	None/Unknown	8140/3: Adenocarcinoma, NOS	8140/3: Adenocarcinoma, NOS	CEA negative/normal; within normal limits	Blank(s)	Blank(s)	31	3	55	500	Alive or dead of other cause	40	Other Cause of Death	1231343
75-79 years	Male	2012	Asian or Pacific Islander	Ascending Colon	Malignant	Moderately differentiated; Grade II	Positive histology	N0	T4a	40	4 or more regional lymph nodes removed	No radiation and/or cancer-directed surgery	No/Unknown	None/Unknown	8140/3: Adenocarcinoma, NOS	8140/3: Adenocarcinoma, NOS	CEA negative/normal; within normal limits	Blank(s)	Blank(s)	15	0	40	500	Alive or dead of other cause	69	Lung and Bronchus	1231672
60-64 years	Male	2012	White	Large Intestine, NOS	Malignant	Poorly differentiated; Grade III	Positive histology	N1a	T4b	70	4 or more regional lymph nodes removed	No radiation and/or cancer-directed surgery	No/Unknown	None/Unknown	8490/3: Signet ring cell carcinoma	8490/3: Signet ring cell carcinoma	CEA positive/elevated	Blank(s)	Blank(s)	22	1	14	565	Dead (attributable to this cancer dx)	28	Colon excluding Rectum	1231790
85+ years	Female	2012	White	Ascending Colon	Malignant	Poorly differentiated; Grade III	Positive histology	N2a	T4a	30	4 or more regional lymph nodes removed	No radiation and/or cancer-directed surgery	No/Unknown	None/Unknown	8140/3: Adenocarcinoma, NOS	8140/3: Adenocarcinoma, NOS	Not documented; Interpretation not assessed or unknown if assessed	Blank(s)	Blank(s)	5	5	20	500	Dead (attributable to this cancer dx)	12	Colon excluding Rectum	1233673
65-69 years	Female	2012	White	Transverse Colon	Malignant	Moderately differentiated; Grade II	Positive histology	N2b	T4b	30	4 or more regional lymph nodes removed	No radiation and/or cancer-directed surgery	Yes	None/Unknown	8140/3: Adenocarcinoma, NOS	8140/3: Adenocarcinoma, NOS	Not documented; Interpretation not assessed or unknown if assessed	Blank(s)	Blank(s)	16	11	36	800	Dead (attributable to this cancer dx)	20	Colon excluding Rectum	1234694
40-44 years	Female	2012	Asian or Pacific Islander	Sigmoid Colon	Malignant	Moderately differentiated; Grade II	Positive histology	N2b	T4a	40	4 or more regional lymph nodes removed	No radiation and/or cancer-directed surgery	Yes	None/Unknown	8140/3: Adenocarcinoma, NOS	8140/3: Adenocarcinoma, NOS	CEA positive/elevated	Blank(s)	Blank(s)	19	9	72	500	Dead (attributable to this cancer dx)	49	Colon excluding Rectum	1235250
55-59 years	Female	2013	White	Transverse Colon	Malignant	Poorly differentiated; Grade III	Positive histology	N2a	T4a	30	None	No radiation and/or cancer-directed surgery	No/Unknown	None/Unknown	8140/3: Adenocarcinoma, NOS	8140/3: Adenocarcinoma, NOS	CEA positive/elevated	Blank(s)	Blank(s)	11	4	32	500	Dead (attributable to this cancer dx)	18	Colon excluding Rectum	1236486
50-54 years	Male	2012	White	Sigmoid Colon	Malignant	Unknown	Positive histology	N0	T4b	30	4 or more regional lymph nodes removed	Radiation prior to surgery	Yes	Beam radiation	8140/3: Adenocarcinoma, NOS	8140/3: Adenocarcinoma, NOS	CEA positive/elevated	Blank(s)	Blank(s)	18	0	35	600	Alive or dead of other cause	91	Alive	1237209
65-69 years	Female	2012	Asian or Pacific Islander	Sigmoid Colon	Malignant	Moderately differentiated; Grade II	Positive histology	N2b	T4a	30	4 or more regional lymph nodes removed	No radiation and/or cancer-directed surgery	Yes	None/Unknown	8140/3: Adenocarcinoma, NOS	8140/3: Adenocarcinoma, NOS	Not documented; Interpretation not assessed or unknown if assessed	Blank(s)	Blank(s)	19	14	40	500	Alive or dead of other cause	28	Alive	1237468
70-74 years	Female	2012	Black	Transverse Colon	Malignant	Moderately differentiated; Grade II	Positive histology	N1a	T4NOS	30	4 or more regional lymph nodes removed	No radiation and/or cancer-directed surgery	Yes	None/Unknown	8140/3: Adenocarcinoma, NOS	8140/3: Adenocarcinoma, NOS	Not documented; Interpretation not assessed or unknown if assessed	Blank(s)	Blank(s)	13	1	999	900	Dead (attributable to this cancer dx)	29	Colon excluding Rectum	1239315
45-49 years	Female	2012	White	Splenic Flexure	Malignant	Poorly differentiated; Grade III	Positive histology	N1c	T4b	41	4 or more regional lymph nodes removed	Radiation after surgery	Yes	Beam radiation	8140/3: Adenocarcinoma, NOS	8140/3: Adenocarcinoma, NOS	Not documented; Interpretation not assessed or unknown if assessed	Blank(s)	Blank(s)	10	0	80	600	Alive or dead of other cause	51	Acute Myeloid Leukemia	1239736
75-79 years	Female	2012	White	Transverse Colon	Malignant	Moderately differentiated; Grade II	Positive histology	N1b	T4a	30	4 or more regional lymph nodes removed	No radiation and/or cancer-directed surgery	No/Unknown	None/Unknown	8263/3: Adenocarcinoma in tubulovillous adenoma	8263/3: Adenocarcinoma in tubulovillous adenoma	CEA negative/normal; within normal limits	Blank(s)	Blank(s)	30	3	28	500	Alive or dead of other cause	89	Alive	1239739
50-54 years	Male	2012	Asian or Pacific Islander	Hepatic Flexure	Malignant	Poorly differentiated; Grade III	Positive histology	N2b	T4b	50	4 or more regional lymph nodes removed	No radiation and/or cancer-directed surgery	Yes	None/Unknown	8140/3: Adenocarcinoma, NOS	8140/3: Adenocarcinoma, NOS	CEA positive/elevated	Blank(s)	Blank(s)	40	11	120	600	Alive or dead of other cause	93	Alive	1240042
75-79 years	Female	2012	White	Ascending Colon	Malignant	Moderately differentiated; Grade II	Positive histology	N1a	T4a	40	4 or more regional lymph nodes removed	No radiation and/or cancer-directed surgery	Yes	None/Unknown	8480/3: Mucinous adenocarcinoma	8480/3: Mucinous adenocarcinoma	Not documented; Interpretation not assessed or unknown if assessed	Blank(s)	Blank(s)	23	1	40	500	Dead (attributable to this cancer dx)	34	Colon excluding Rectum	1240412
35-39 years	Male	2012	White	Transverse Colon	Malignant	Poorly differentiated; Grade III	Positive histology	N1b	T4a	40	4 or more regional lymph nodes removed	No radiation and/or cancer-directed surgery	No/Unknown	None/Unknown	8140/3: Adenocarcinoma, NOS	8140/3: Adenocarcinoma, NOS	CEA negative/normal; within normal limits	Blank(s)	Blank(s)	16	2	110	500	Alive or dead of other cause	87	Alive	1242910
65-69 years	Male	2012	White	Sigmoid Colon	Malignant	Undifferentiated; anaplastic; Grade IV	Positive histology	N0	T4a	30	4 or more regional lymph nodes removed	Radiation after surgery	Yes	Beam radiation	8140/3: Adenocarcinoma, NOS	8140/3: Adenocarcinoma, NOS	Test ordered, results not in chart	Blank(s)	Blank(s)	19	0	37	500	Alive or dead of other cause	93	Alive	1243193
65-69 years	Male	2012	White	Sigmoid Colon	Malignant	Moderately differentiated; Grade II	Positive histology	N2a	T4a	30	4 or more regional lymph nodes removed	No radiation and/or cancer-directed surgery	Yes	None/Unknown	8140/3: Adenocarcinoma, NOS	8140/3: Adenocarcinoma, NOS	CEA positive/elevated	Blank(s)	Blank(s)	14	4	30	500	Alive or dead of other cause	89	Alive	1244389
30-34 years	Female	2012	Asian or Pacific Islander	Hepatic Flexure	Malignant	Moderately differentiated; Grade II	Positive histology	N0	T4b	41	4 or more regional lymph nodes removed	No radiation and/or cancer-directed surgery	Yes	None/Unknown	8140/3: Adenocarcinoma, NOS	8140/3: Adenocarcinoma, NOS	CEA negative/normal; within normal limits	Blank(s)	Blank(s)	22	0	70	600	Alive or dead of other cause	89	Alive	1245497
85+ years	Female	2012	Asian or Pacific Islander	Sigmoid Colon	Malignant	Unknown	Positive histology	N1NOS	T4b	0	None	No radiation and/or cancer-directed surgery	No/Unknown	None/Unknown	8140/3: Adenocarcinoma, NOS	8140/3: Adenocarcinoma, NOS	Not documented; Interpretation not assessed or unknown if assessed	Blank(s)	Blank(s)	0	98	999	600	Dead (attributable to this cancer dx)	8	Colon excluding Rectum	1246558
75-79 years	Female	2012	White	Transverse Colon	Malignant	Unknown	Positive histology	N1NOS	T4b	0	None	No radiation and/or cancer-directed surgery	No/Unknown	None/Unknown	8140/3: Adenocarcinoma, NOS	8140/3: Adenocarcinoma, NOS	CEA positive/elevated	Blank(s)	Blank(s)	0	98	999	600	Dead (attributable to this cancer dx)	2	Colon excluding Rectum	1247355
75-79 years	Male	2012	White	Hepatic Flexure	Malignant	Moderately differentiated; Grade II	Positive histology	N2b	T4b	40	4 or more regional lymph nodes removed	No radiation and/or cancer-directed surgery	Yes	None/Unknown	8480/3: Mucinous adenocarcinoma	8480/3: Mucinous adenocarcinoma	Not documented; Interpretation not assessed or unknown if assessed	Blank(s)	Blank(s)	17	15	80	565	Alive or dead of other cause	90	Alive	1247658
70-74 years	Male	2012	Asian or Pacific Islander	Sigmoid Colon	Malignant	Poorly differentiated; Grade III	Positive histology	N1a	T4a	30	4 or more regional lymph nodes removed	No radiation and/or cancer-directed surgery	Yes	None/Unknown	8140/3: Adenocarcinoma, NOS	8140/3: Adenocarcinoma, NOS	CEA positive/elevated	Blank(s)	Blank(s)	14	1	999	500	Dead (attributable to this cancer dx)	12	Colon excluding Rectum	1247737
40-44 years	Male	2012	Asian or Pacific Islander	Sigmoid Colon	Malignant	Poorly differentiated; Grade III	Positive histology	N2b	T4a	30	4 or more regional lymph nodes removed	No radiation and/or cancer-directed surgery	Yes	None/Unknown	8140/3: Adenocarcinoma, NOS	8140/3: Adenocarcinoma, NOS	CEA negative/normal; within normal limits	Blank(s)	Blank(s)	14	11	40	500	Alive or dead of other cause	88	Alive	1250416
45-49 years	Male	2012	White	Sigmoid Colon	Malignant	Well differentiated; Grade I	Positive histology	N0	T4b	70	4 or more regional lymph nodes removed	No radiation and/or cancer-directed surgery	Yes	None/Unknown	8140/3: Adenocarcinoma, NOS	8140/3: Adenocarcinoma, NOS	CEA positive/elevated	Blank(s)	Blank(s)	15	0	83	565	Alive or dead of other cause	94	Alive	1250471
70-74 years	Male	2012	Asian or Pacific Islander	Sigmoid Colon	Malignant	Moderately differentiated; Grade II	Positive histology	N0	T4a	50	4 or more regional lymph nodes removed	No radiation and/or cancer-directed surgery	No/Unknown	None/Unknown	8140/3: Adenocarcinoma, NOS	8140/3: Adenocarcinoma, NOS	Not documented; Interpretation not assessed or unknown if assessed	Blank(s)	Blank(s)	17	0	999	500	Alive or dead of other cause	74	Nephritis, Nephrotic Syndrome and Nephrosis	1252035
25-29 years	Male	2012	White	Sigmoid Colon	Malignant	Moderately differentiated; Grade II	Positive histology	N0	T4b	32	4 or more regional lymph nodes removed	No radiation and/or cancer-directed surgery	No/Unknown	None/Unknown	8140/3: Adenocarcinoma, NOS	8140/3: Adenocarcinoma, NOS	CEA negative/normal; within normal limits	Blank(s)	Blank(s)	38	0	60	750	Alive or dead of other cause	87	Alive	1253560
75-79 years	Male	2011	White	Transverse Colon	Malignant	Poorly differentiated; Grade III	Positive histology	N2b	T4b	40	4 or more regional lymph nodes removed	No radiation and/or cancer-directed surgery	No/Unknown	None/Unknown	8490/3: Signet ring cell carcinoma	8490/3: Signet ring cell carcinoma	CEA negative/normal; within normal limits	Blank(s)	Blank(s)	28	7	35	570	Dead (attributable to this cancer dx)	4	Colon excluding Rectum	1254062
60-64 years	Male	2012	White	Hepatic Flexure	Malignant	Moderately differentiated; Grade II	Positive histology	N1c	T4b	40	None	No radiation and/or cancer-directed surgery	No/Unknown	None/Unknown	8480/3: Mucinous adenocarcinoma	8480/3: Mucinous adenocarcinoma	Not documented; Interpretation not assessed or unknown if assessed	Blank(s)	Blank(s)	0	98	150	600	Alive or dead of other cause	88	Alive	1255017
70-74 years	Male	2012	White	Sigmoid Colon	Malignant	Moderately differentiated; Grade II	Positive histology	N0	T4b	32	4 or more regional lymph nodes removed	No radiation and/or cancer-directed surgery	No/Unknown	None/Unknown	8140/3: Adenocarcinoma, NOS	8140/3: Adenocarcinoma, NOS	CEA negative/normal; within normal limits	Blank(s)	Blank(s)	33	0	80	565	Alive or dead of other cause	86	Alive	1255174
55-59 years	Male	2012	Black	Descending Colon	Malignant	Moderately differentiated; Grade II	Positive histology	N0	T4a	30	4 or more regional lymph nodes removed	No radiation and/or cancer-directed surgery	Yes	None/Unknown	8140/3: Adenocarcinoma, NOS	8140/3: Adenocarcinoma, NOS	CEA negative/normal; within normal limits	Blank(s)	Blank(s)	24	0	72	550	Alive or dead of other cause	86	Alive	1255386
65-69 years	Male	2012	White	Descending Colon	Malignant	Moderately differentiated; Grade II	Positive histology	N0	T4b	41	4 or more regional lymph nodes removed	No radiation and/or cancer-directed surgery	No/Unknown	None/Unknown	8140/3: Adenocarcinoma, NOS	8140/3: Adenocarcinoma, NOS	CEA positive/elevated	Blank(s)	Blank(s)	27	0	66	600	Alive or dead of other cause	86	Alive	1256759
40-44 years	Female	2012	White	Descending Colon	Malignant	Moderately differentiated; Grade II	Positive histology	N1a	T4b	41	4 or more regional lymph nodes removed	No radiation and/or cancer-directed surgery	Yes	None/Unknown	8140/3: Adenocarcinoma, NOS	8140/3: Adenocarcinoma, NOS	CEA negative/normal; within normal limits	Blank(s)	Blank(s)	45	1	50	600	Alive or dead of other cause	66	Alive	1257801
60-64 years	Male	2012	White	Splenic Flexure	Malignant	Moderately differentiated; Grade II	Positive histology	N1a	T4a	40	4 or more regional lymph nodes removed	No radiation and/or cancer-directed surgery	No/Unknown	None/Unknown	8140/3: Adenocarcinoma, NOS	8140/3: Adenocarcinoma, NOS	Not documented; Interpretation not assessed or unknown if assessed	Blank(s)	Blank(s)	21	1	80	500	Dead (attributable to this cancer dx)	0	Colon excluding Rectum	1258400
50-54 years	Female	2012	Asian or Pacific Islander	Sigmoid Colon	Malignant	Moderately differentiated; Grade II	Positive histology	N1a	T4a	30	4 or more regional lymph nodes removed	No radiation and/or cancer-directed surgery	Yes	None/Unknown	8210/3: Adenocarcinoma in adenomatous polyp	8210/3: Adenocarcinoma in adenomatous polyp	CEA negative/normal; within normal limits	Blank(s)	Blank(s)	36	1	20	500	Alive or dead of other cause	86	Alive	1258496
85+ years	Female	2012	White	Hepatic Flexure	Malignant	Poorly differentiated; Grade III	Positive histology	N1a	T4a	40	4 or more regional lymph nodes removed	No radiation and/or cancer-directed surgery	No/Unknown	None/Unknown	8140/3: Adenocarcinoma, NOS	8140/3: Adenocarcinoma, NOS	CEA positive/elevated	Blank(s)	Blank(s)	18	1	130	500	Dead (attributable to this cancer dx)	3	Colon excluding Rectum	1258636
65-69 years	Female	2013	Black	Ascending Colon	Malignant	Moderately differentiated; Grade II	Positive histology	N1b	T4a	40	4 or more regional lymph nodes removed	No radiation and/or cancer-directed surgery	Yes	None/Unknown	8480/3: Mucinous adenocarcinoma	8480/3: Mucinous adenocarcinoma	CEA negative/normal; within normal limits	Blank(s)	Blank(s)	7	3	93	500	Alive or dead of other cause	30	Breast	1258797
60-64 years	Male	2012	Asian or Pacific Islander	Ascending Colon	Malignant	Moderately differentiated; Grade II	Positive histology	N2b	T4a	40	4 or more regional lymph nodes removed	No radiation and/or cancer-directed surgery	Yes	None/Unknown	8480/3: Mucinous adenocarcinoma	8480/3: Mucinous adenocarcinoma	Not documented; Interpretation not assessed or unknown if assessed	Blank(s)	Blank(s)	20	9	34	500	Dead (attributable to this cancer dx)	19	Colon excluding Rectum	1258812
65-69 years	Male	2014	White	Sigmoid Colon	Malignant	Moderately differentiated; Grade II	Positive histology	N0	T4a	30	4 or more regional lymph nodes removed	Radiation after surgery	Yes	Beam radiation	8210/3: Adenocarcinoma in adenomatous polyp	8210/3: Adenocarcinoma in adenomatous polyp	CEA positive/elevated	Blank(s)	Blank(s)	12	0	20	500	Dead (attributable to this cancer dx)	29	Colon excluding Rectum	1260106
70-74 years	Female	2012	Asian or Pacific Islander	Transverse Colon	Malignant	Moderately differentiated; Grade II	Positive histology	N0	T4a	30	None	No radiation and/or cancer-directed surgery	No/Unknown	None/Unknown	8140/3: Adenocarcinoma, NOS	8140/3: Adenocarcinoma, NOS	CEA positive/elevated	Blank(s)	Blank(s)	0	98	25	500	Alive or dead of other cause	87	Alive	1260945
85+ years	Male	2012	Asian or Pacific Islander	Ascending Colon	Malignant	Poorly differentiated; Grade III	Positive histology	N0	T4a	30	4 or more regional lymph nodes removed	No radiation and/or cancer-directed surgery	No/Unknown	None/Unknown	8140/3: Adenocarcinoma, NOS	8140/3: Adenocarcinoma, NOS	CEA positive/elevated	Blank(s)	Blank(s)	9	0	30	500	Alive or dead of other cause	86	Alive	1260981
70-74 years	Male	2012	White	Hepatic Flexure	Malignant	Poorly differentiated; Grade III	Positive histology	N2b	T4b	40	4 or more regional lymph nodes removed	No radiation and/or cancer-directed surgery	Yes	None/Unknown	8140/3: Adenocarcinoma, NOS	8140/3: Adenocarcinoma, NOS	CEA positive/elevated	Blank(s)	Blank(s)	20	7	65	565	Alive or dead of other cause	89	Alive	1261308
70-74 years	Male	2012	Black	Descending Colon	Malignant	Moderately differentiated; Grade II	Positive histology	N0	T4a	30	4 or more regional lymph nodes removed	No radiation and/or cancer-directed surgery	No/Unknown	None/Unknown	8140/3: Adenocarcinoma, NOS	8140/3: Adenocarcinoma, NOS	Not documented; Interpretation not assessed or unknown if assessed	Blank(s)	Blank(s)	15	0	28	500	Alive or dead of other cause	87	Alive	1261491
45-49 years	Female	2012	White	Ascending Colon	Malignant	Moderately differentiated; Grade II	Positive histology	N1NOS	T4b	0	None	No radiation and/or cancer-directed surgery	Yes	None/Unknown	8140/3: Adenocarcinoma, NOS	8140/3: Adenocarcinoma, NOS	CEA positive/elevated	Blank(s)	Blank(s)	0	98	999	600	Dead (attributable to this cancer dx)	24	Gallbladder	1261781
40-44 years	Female	2012	White	Splenic Flexure	Malignant	Undifferentiated; anaplastic; Grade IV	Positive histology	N0	T4a	40	4 or more regional lymph nodes removed	No radiation and/or cancer-directed surgery	Yes	None/Unknown	8140/3: Adenocarcinoma, NOS	8140/3: Adenocarcinoma, NOS	CEA negative/normal; within normal limits	Blank(s)	Blank(s)	36	0	84	500	Alive or dead of other cause	87	Alive	1261853
65-69 years	Male	2012	White	Ascending Colon	Malignant	Poorly differentiated; Grade III	Positive histology	N0	T4a	30	4 or more regional lymph nodes removed	No radiation and/or cancer-directed surgery	Yes	None/Unknown	8140/3: Adenocarcinoma, NOS	8140/3: Adenocarcinoma, NOS	Not documented; Interpretation not assessed or unknown if assessed	Blank(s)	Blank(s)	13	0	999	500	Alive or dead of other cause	86	Alive	1265467
65-69 years	Male	2012	Asian or Pacific Islander	Ascending Colon	Malignant	Poorly differentiated; Grade III	Positive histology	N0	T4b	40	4 or more regional lymph nodes removed	No radiation and/or cancer-directed surgery	Yes	None/Unknown	8140/3: Adenocarcinoma, NOS	8140/3: Adenocarcinoma, NOS	CEA positive/elevated	Blank(s)	Blank(s)	14	0	90	600	Alive or dead of other cause	18	Alive	1265959
85+ years	Female	2012	White	Descending Colon	Malignant	Well differentiated; Grade I	Positive histology	N1c	T4a	30	4 or more regional lymph nodes removed	No radiation and/or cancer-directed surgery	No/Unknown	None/Unknown	8480/3: Mucinous adenocarcinoma	8480/3: Mucinous adenocarcinoma	CEA positive/elevated	Blank(s)	Blank(s)	16	0	60	550	Alive or dead of other cause	14	Lung and Bronchus	1266400
60-64 years	Male	2012	Asian or Pacific Islander	Transverse Colon	Malignant	Moderately differentiated; Grade II	Positive histology	N0	T4a	50	4 or more regional lymph nodes removed	No radiation and/or cancer-directed surgery	No/Unknown	None/Unknown	8140/3: Adenocarcinoma, NOS	8140/3: Adenocarcinoma, NOS	CEA negative/normal; within normal limits	Blank(s)	Blank(s)	27	0	35	500	Dead (attributable to this cancer dx)	10	Colon excluding Rectum	1266554
55-59 years	Female	2012	White	Descending Colon	Malignant	Moderately differentiated; Grade II	Positive histology	N0	T4a	41	4 or more regional lymph nodes removed	No radiation and/or cancer-directed surgery	Yes	None/Unknown	8140/3: Adenocarcinoma, NOS	8140/3: Adenocarcinoma, NOS	CEA negative/normal; within normal limits	Blank(s)	Blank(s)	10	0	29	500	Dead (missing/unknown COD)	42	State DC not available or state DC available but no COD	1266998
55-59 years	Male	2012	Asian or Pacific Islander	Sigmoid Colon	Malignant	Poorly differentiated; Grade III	Positive histology	N2b	T4a	30	4 or more regional lymph nodes removed	No radiation and/or cancer-directed surgery	Yes	None/Unknown	8140/3: Adenocarcinoma, NOS	8140/3: Adenocarcinoma, NOS	CEA negative/normal; within normal limits	Blank(s)	Blank(s)	24	15	23	500	Dead (attributable to this cancer dx)	38	Colon excluding Rectum	1267968
65-69 years	Male	2014	Black	Ascending Colon	Malignant	Poorly differentiated; Grade III	Positive histology	N1b	T4a	40	4 or more regional lymph nodes removed	No radiation and/or cancer-directed surgery	Yes	None/Unknown	8140/3: Adenocarcinoma, NOS	8140/3: Adenocarcinoma, NOS	CEA positive/elevated	Blank(s)	Blank(s)	20	2	55	500	Alive or dead of other cause	69	Alive	1268181
75-79 years	Female	2014	Black	Sigmoid Colon	Malignant	Moderately differentiated; Grade II	Positive histology	N1b	T4a	30	4 or more regional lymph nodes removed	No radiation and/or cancer-directed surgery	No/Unknown	None/Unknown	8140/3: Adenocarcinoma, NOS	8140/3: Adenocarcinoma, NOS	CEA negative/normal; within normal limits	Blank(s)	Blank(s)	19	2	27	500	Alive or dead of other cause	11	Stomach	1268525
55-59 years	Male	2012	Black	Transverse Colon	Malignant	Moderately differentiated; Grade II	Positive histology	N0	T4b	41	4 or more regional lymph nodes removed	No radiation and/or cancer-directed surgery	No/Unknown	None/Unknown	8140/3: Adenocarcinoma, NOS	8140/3: Adenocarcinoma, NOS	CEA positive/elevated	Blank(s)	Blank(s)	16	0	999	570	Alive or dead of other cause	84	Alive	1269120
70-74 years	Male	2012	White	Descending Colon	Malignant	Unknown	Clinical diagnosis only	NX	T4b	0	None	No radiation and/or cancer-directed surgery	No/Unknown	None/Unknown	8000/3: Neoplasm, malignant	8000/3: Neoplasm, malignant	CEA positive/elevated	Blank(s)	Blank(s)	0	98	999	600	Dead (attributable to this cancer dx)	23	Miscellaneous Malignant Cancer	1270109
55-59 years	Female	2012	White	Ascending Colon	Malignant	Poorly differentiated; Grade III	Positive histology	N1b	T4b	40	4 or more regional lymph nodes removed	No radiation and/or cancer-directed surgery	Yes	None/Unknown	8140/3: Adenocarcinoma, NOS	8140/3: Adenocarcinoma, NOS	CEA negative/normal; within normal limits	Blank(s)	Blank(s)	15	2	90	750	Alive or dead of other cause	85	Alive	1270587
85+ years	Female	2013	White	Sigmoid Colon	Malignant	Moderately differentiated; Grade II	Positive histology	N0	T4a	30	4 or more regional lymph nodes removed	No radiation and/or cancer-directed surgery	No/Unknown	None/Unknown	8140/3: Adenocarcinoma, NOS	8140/3: Adenocarcinoma, NOS	Not documented; Interpretation not assessed or unknown if assessed	Blank(s)	Blank(s)	5	0	40	500	Dead (attributable to this cancer dx)	4	Colon excluding Rectum	1270821
75-79 years	Female	2013	White	Sigmoid Colon	Malignant	Moderately differentiated; Grade II	Positive histology	N0	T4a	30	4 or more regional lymph nodes removed	No radiation and/or cancer-directed surgery	No/Unknown	None/Unknown	8140/3: Adenocarcinoma, NOS	8140/3: Adenocarcinoma, NOS	Not documented; Interpretation not assessed or unknown if assessed	Blank(s)	Blank(s)	18	0	50	550	Dead (attributable to this cancer dx)	1	Colon excluding Rectum	1271591
70-74 years	Male	2013	Asian or Pacific Islander	Hepatic Flexure	Malignant	Moderately differentiated; Grade II	Positive histology	N1a	T4a	40	4 or more regional lymph nodes removed	No radiation and/or cancer-directed surgery	Yes	None/Unknown	8140/3: Adenocarcinoma, NOS	8140/3: Adenocarcinoma, NOS	CEA negative/normal; within normal limits	Blank(s)	Blank(s)	21	1	17	500	Dead (missing/unknown COD)	82	State DC not available or state DC available but no COD	1272323
75-79 years	Male	2013	White	Transverse Colon	Malignant	Moderately differentiated; Grade II	Positive histology	N1b	T4a	30	4 or more regional lymph nodes removed	No radiation and/or cancer-directed surgery	No/Unknown	None/Unknown	8140/3: Adenocarcinoma, NOS	8140/3: Adenocarcinoma, NOS	Not documented; Interpretation not assessed or unknown if assessed	Blank(s)	Blank(s)	12	3	22	500	Alive or dead of other cause	33	Diseases of Heart	1272628
80-84 years	Female	2015	American Indian/Alaska Native	Sigmoid Colon	Malignant	Moderately differentiated; Grade II	Positive histology	N1b	T4b	40	4 or more regional lymph nodes removed	No radiation and/or cancer-directed surgery	Yes	None/Unknown	8140/3: Adenocarcinoma, NOS	8140/3: Adenocarcinoma, NOS	CEA negative/normal; within normal limits	Blank(s)	Blank(s)	19	2	22	700	Alive or dead of other cause	57	Alive	1272787
85+ years	Female	2014	Black	Sigmoid Colon	Malignant	Moderately differentiated; Grade II	Positive histology	N0	T4a	30	4 or more regional lymph nodes removed	No radiation and/or cancer-directed surgery	No/Unknown	None/Unknown	8140/3: Adenocarcinoma, NOS	8140/3: Adenocarcinoma, NOS	Not documented; Interpretation not assessed or unknown if assessed	Blank(s)	Blank(s)	19	0	50	500	Dead (attributable to this cancer dx)	21	Colon excluding Rectum	1273051
85+ years	Female	2013	White	Ascending Colon	Malignant	Poorly differentiated; Grade III	Positive histology	N0	T4b	40	4 or more regional lymph nodes removed	No radiation and/or cancer-directed surgery	No/Unknown	None/Unknown	8480/3: Mucinous adenocarcinoma	8480/3: Mucinous adenocarcinoma	Not documented; Interpretation not assessed or unknown if assessed	Blank(s)	Blank(s)	25	0	95	565	Alive or dead of other cause	61	Other Cause of Death	1273922
60-64 years	Female	2013	Unknown	Hepatic Flexure	Malignant	Moderately differentiated; Grade II	Positive histology	N1a	T4b	41	4 or more regional lymph nodes removed	No radiation and/or cancer-directed surgery	Yes	None/Unknown	8140/3: Adenocarcinoma, NOS	8140/3: Adenocarcinoma, NOS	Not documented; Interpretation not assessed or unknown if assessed	Blank(s)	Blank(s)	26	1	69	655	Alive or dead of other cause	82	Alive	1273995
80-84 years	Male	2013	White	Transverse Colon	Malignant	Moderately differentiated; Grade II	Positive histology	N1a	T4a	40	4 or more regional lymph nodes removed	No radiation and/or cancer-directed surgery	No/Unknown	None/Unknown	8140/3: Adenocarcinoma, NOS	8140/3: Adenocarcinoma, NOS	CEA negative/normal; within normal limits	Blank(s)	Blank(s)	16	1	35	500	Dead (attributable to this cancer dx)	0	Colon excluding Rectum	1274378
80-84 years	Female	2013	White	Sigmoid Colon	Malignant	Moderately differentiated; Grade II	Positive histology	N0	T4b	40	None	No radiation and/or cancer-directed surgery	No/Unknown	None/Unknown	8140/3: Adenocarcinoma, NOS	8140/3: Adenocarcinoma, NOS	CEA negative/normal; within normal limits	Blank(s)	Blank(s)	0	98	75	750	Dead (attributable to this cancer dx)	0	Colon excluding Rectum	1274642
45-49 years	Female	2013	Asian or Pacific Islander	Sigmoid Colon	Malignant	Moderately differentiated; Grade II	Positive histology	N1b	T4b	40	4 or more regional lymph nodes removed	Radiation after surgery	Yes	Beam radiation	8140/3: Adenocarcinoma, NOS	8140/3: Adenocarcinoma, NOS	CEA positive/elevated	Blank(s)	Blank(s)	21	2	90	750	Alive or dead of other cause	59	Alive	1274859
60-64 years	Male	2013	White	Hepatic Flexure	Malignant	Moderately differentiated; Grade II	Positive histology	N1NOS	T4b	0	None	No radiation and/or cancer-directed surgery	Yes	None/Unknown	8140/3: Adenocarcinoma, NOS	8140/3: Adenocarcinoma, NOS	CEA positive/elevated	Blank(s)	Blank(s)	0	98	60	600	Dead (attributable to this cancer dx)	11	Colon excluding Rectum	1275181
70-74 years	Female	2013	White	Hepatic Flexure	Malignant	Moderately differentiated; Grade II	Positive histology	N1a	T4a	40	4 or more regional lymph nodes removed	No radiation and/or cancer-directed surgery	Yes	None/Unknown	8140/3: Adenocarcinoma, NOS	8140/3: Adenocarcinoma, NOS	CEA positive/elevated	Blank(s)	Blank(s)	19	1	45	500	Dead (attributable to this cancer dx)	16	Colon excluding Rectum	1275299
50-54 years	Female	2013	Asian or Pacific Islander	Hepatic Flexure	Malignant	Poorly differentiated; Grade III	Positive histology	N2a	T4a	40	4 or more regional lymph nodes removed	No radiation and/or cancer-directed surgery	Yes	None/Unknown	8140/3: Adenocarcinoma, NOS	8140/3: Adenocarcinoma, NOS	CEA negative/normal; within normal limits	Blank(s)	Blank(s)	29	5	30	500	Dead (attributable to this cancer dx)	17	Colon excluding Rectum	1276431
55-59 years	Male	2013	White	Sigmoid Colon	Malignant	Moderately differentiated; Grade II	Positive histology	N2a	T4a	30	4 or more regional lymph nodes removed	No radiation and/or cancer-directed surgery	Yes	None/Unknown	8140/3: Adenocarcinoma, NOS	8140/3: Adenocarcinoma, NOS	Not documented; Interpretation not assessed or unknown if assessed	Blank(s)	Blank(s)	17	5	60	500	Dead (attributable to this cancer dx)	60	Colon excluding Rectum	1276497
85+ years	Female	2013	White	Large Intestine, NOS	Malignant	Moderately differentiated; Grade II	Positive histology	N0	T4b	30	4 or more regional lymph nodes removed	No radiation and/or cancer-directed surgery	No/Unknown	None/Unknown	8140/3: Adenocarcinoma, NOS	8140/3: Adenocarcinoma, NOS	Not documented; Interpretation not assessed or unknown if assessed	Blank(s)	Blank(s)	19	0	32	750	Alive or dead of other cause	13	Diseases of Heart	1279072
45-49 years	Female	2013	White	Sigmoid Colon	Malignant	Moderately differentiated; Grade II	Positive histology	N2b	T4b	41	4 or more regional lymph nodes removed	No radiation and/or cancer-directed surgery	Yes	None/Unknown	8140/3: Adenocarcinoma, NOS	8140/3: Adenocarcinoma, NOS	CEA positive/elevated	Blank(s)	Blank(s)	39	17	80	800	Dead (attributable to this cancer dx)	54	Colon excluding Rectum	1279084
65-69 years	Female	2013	White	Descending Colon	Malignant	Unknown	Positive histology	N0	T4b	0	None	No radiation and/or cancer-directed surgery	No/Unknown	None/Unknown	8140/3: Adenocarcinoma, NOS	8140/3: Adenocarcinoma, NOS	CEA positive/elevated	Blank(s)	Blank(s)	0	98	999	700	Dead (attributable to this cancer dx)	0	Rectum and Rectosigmoid Junction	1280102
35-39 years	Male	2013	White	Ascending Colon	Malignant	Poorly differentiated; Grade III	Positive histology	N1b	T4a	40	4 or more regional lymph nodes removed	No radiation and/or cancer-directed surgery	Yes	None/Unknown	8140/3: Adenocarcinoma, NOS	8140/3: Adenocarcinoma, NOS	CEA negative/normal; within normal limits	Blank(s)	Blank(s)	18	3	53	500	Alive or dead of other cause	78	Alive	1281066
70-74 years	Female	2013	White	Ascending Colon	Malignant	Moderately differentiated; Grade II	Positive histology	N0	T4a	40	4 or more regional lymph nodes removed	No radiation and/or cancer-directed surgery	Yes	None/Unknown	8140/3: Adenocarcinoma, NOS	8140/3: Adenocarcinoma, NOS	Not documented; Interpretation not assessed or unknown if assessed	Blank(s)	Blank(s)	29	0	35	500	Dead (attributable to this cancer dx)	2	Colon excluding Rectum	1281333
45-49 years	Female	2013	White	Ascending Colon	Malignant	Poorly differentiated; Grade III	Positive histology	N1a	T4b	0	None	No radiation and/or cancer-directed surgery	Yes	None/Unknown	8010/3: Carcinoma, NOS	8010/3: Carcinoma, NOS	CEA positive/elevated	Blank(s)	Blank(s)	0	98	126	800	Dead (attributable to this cancer dx)	7	Colon excluding Rectum	1282013
65-69 years	Male	2013	White	Descending Colon	Malignant	Poorly differentiated; Grade III	Positive histology	N2b	T4a	30	4 or more regional lymph nodes removed	No radiation and/or cancer-directed surgery	Yes	None/Unknown	8140/3: Adenocarcinoma, NOS	8140/3: Adenocarcinoma, NOS	CEA negative/normal; within normal limits	Blank(s)	Blank(s)	11	7	85	500	Dead (attributable to this cancer dx)	27	Colon excluding Rectum	1283659
75-79 years	Male	2013	Asian or Pacific Islander	Sigmoid Colon	Malignant	Moderately differentiated; Grade II	Positive histology	N0	T4b	32	4 or more regional lymph nodes removed	No radiation and/or cancer-directed surgery	No/Unknown	None/Unknown	8140/3: Adenocarcinoma, NOS	8140/3: Adenocarcinoma, NOS	CEA negative/normal; within normal limits	Blank(s)	Blank(s)	27	0	45	750	Alive or dead of other cause	77	Alive	1284019
65-69 years	Male	2013	Asian or Pacific Islander	Splenic Flexure	Malignant	Poorly differentiated; Grade III	Positive histology	N0	T4a	30	4 or more regional lymph nodes removed	No radiation and/or cancer-directed surgery	No/Unknown	None/Unknown	8140/3: Adenocarcinoma, NOS	8140/3: Adenocarcinoma, NOS	Not documented; Interpretation not assessed or unknown if assessed	Blank(s)	Blank(s)	16	0	90	500	Alive or dead of other cause	35	Alive	1284662
85+ years	Female	2013	White	Hepatic Flexure	Malignant	Poorly differentiated; Grade III	Positive histology	N0	T4a	40	4 or more regional lymph nodes removed	No radiation and/or cancer-directed surgery	No/Unknown	None/Unknown	8140/3: Adenocarcinoma, NOS	8140/3: Adenocarcinoma, NOS	CEA negative/normal; within normal limits	Blank(s)	Blank(s)	20	0	100	500	Dead (attributable to this cancer dx)	0	Colon excluding Rectum	1286271
60-64 years	Male	2013	White	Hepatic Flexure	Malignant	Moderately differentiated; Grade II	Positive histology	N0	T4a	40	4 or more regional lymph nodes removed	No radiation and/or cancer-directed surgery	No/Unknown	None/Unknown	8140/3: Adenocarcinoma, NOS	8140/3: Adenocarcinoma, NOS	CEA positive/elevated	Blank(s)	Blank(s)	17	0	40	500	Alive or dead of other cause	11	Alive	1286468
50-54 years	Female	2013	White	Sigmoid Colon	Malignant	Moderately differentiated; Grade II	Positive histology	N0	T4b	41	4 or more regional lymph nodes removed	No radiation and/or cancer-directed surgery	No/Unknown	None/Unknown	8140/3: Adenocarcinoma, NOS	8140/3: Adenocarcinoma, NOS	CEA positive/elevated	Blank(s)	Blank(s)	16	0	70	660	Dead (attributable to this cancer dx)	10	Miscellaneous Malignant Cancer	1287162
85+ years	Female	2013	White	Transverse Colon	Malignant	Moderately differentiated; Grade II	Positive histology	N0	T4a	30	4 or more regional lymph nodes removed	No radiation and/or cancer-directed surgery	No/Unknown	None/Unknown	8480/3: Mucinous adenocarcinoma	8480/3: Mucinous adenocarcinoma	Not documented; Interpretation not assessed or unknown if assessed	Blank(s)	Blank(s)	12	0	50	500	Dead (attributable to this cancer dx)	1	Other Cause of Death	1287685
75-79 years	Female	2013	White	Transverse Colon	Malignant	Poorly differentiated; Grade III	Positive histology	N1a	T4b	40	4 or more regional lymph nodes removed	No radiation and/or cancer-directed surgery	No/Unknown	None/Unknown	8140/3: Adenocarcinoma, NOS	8140/3: Adenocarcinoma, NOS	CEA positive/elevated	Blank(s)	Blank(s)	18	1	70	600	Alive or dead of other cause	33	Alive	1287762
40-44 years	Female	2013	White	Sigmoid Colon	Malignant	Moderately differentiated; Grade II	Positive histology	N0	T4b	30	4 or more regional lymph nodes removed	No radiation and/or cancer-directed surgery	Yes	None/Unknown	8140/3: Adenocarcinoma, NOS	8140/3: Adenocarcinoma, NOS	CEA negative/normal; within normal limits	Blank(s)	Blank(s)	41	0	114	750	Alive or dead of other cause	75	Alive	1288357
80-84 years	Female	2013	White	Sigmoid Colon	Malignant	Moderately differentiated; Grade II	Positive histology	N1NOS	T4a	40	4 or more regional lymph nodes removed	No radiation and/or cancer-directed surgery	No/Unknown	None/Unknown	8140/3: Adenocarcinoma, NOS	8140/3: Adenocarcinoma, NOS	Not documented; Interpretation not assessed or unknown if assessed	Blank(s)	Blank(s)	27	2	50	500	Alive or dead of other cause	59	Breast	1289728
85+ years	Female	2013	White	Large Intestine, NOS	Malignant	Unknown	Clinical diagnosis only	N0	T4b	0	None	No radiation and/or cancer-directed surgery	No/Unknown	None/Unknown	8000/3: Neoplasm, malignant	8000/3: Neoplasm, malignant	Not documented; Interpretation not assessed or unknown if assessed	Blank(s)	Blank(s)	0	98	999	750	Dead (attributable to this cancer dx)	1	Colon excluding Rectum	1290366
45-49 years	Female	2013	White	Splenic Flexure	Malignant	Moderately differentiated; Grade II	Positive histology	N0	T4b	32	4 or more regional lymph nodes removed	No radiation and/or cancer-directed surgery	Yes	None/Unknown	8263/3: Adenocarcinoma in tubulovillous adenoma	8263/3: Adenocarcinoma in tubulovillous adenoma	Not documented; Interpretation not assessed or unknown if assessed	Blank(s)	Blank(s)	8	0	110	655	Dead (attributable to this cancer dx)	24	Colon excluding Rectum	1291461
85+ years	Female	2013	White	Ascending Colon	Malignant	Moderately differentiated; Grade II	Positive histology	N0	T4a	30	4 or more regional lymph nodes removed	No radiation and/or cancer-directed surgery	No/Unknown	None/Unknown	8140/3: Adenocarcinoma, NOS	8140/3: Adenocarcinoma, NOS	Not documented; Interpretation not assessed or unknown if assessed	Blank(s)	Blank(s)	16	0	47	500	Dead (attributable to this cancer dx)	2	Colon excluding Rectum	1291908
80-84 years	Female	2013	White	Transverse Colon	Malignant	Well differentiated; Grade I	Positive histology	N1b	T4a	40	4 or more regional lymph nodes removed	No radiation and/or cancer-directed surgery	Yes	None/Unknown	8140/3: Adenocarcinoma, NOS	8140/3: Adenocarcinoma, NOS	CEA negative/normal; within normal limits	Blank(s)	Blank(s)	16	3	50	500	Alive or dead of other cause	34	Lung and Bronchus	1292306
85+ years	Female	2013	White	Ascending Colon	Malignant	Poorly differentiated; Grade III	Positive histology	N1b	T4a	41	4 or more regional lymph nodes removed	No radiation and/or cancer-directed surgery	No/Unknown	None/Unknown	8140/3: Adenocarcinoma, NOS	8140/3: Adenocarcinoma, NOS	CEA positive/elevated	Blank(s)	Blank(s)	16	3	47	500	Dead (attributable to this cancer dx)	0	Colon excluding Rectum	1292332
75-79 years	Female	2015	White	Ascending Colon	Malignant	Moderately differentiated; Grade II	Positive histology	N1a	T4a	30	4 or more regional lymph nodes removed	No radiation and/or cancer-directed surgery	Yes	None/Unknown	8140/3: Adenocarcinoma, NOS	8140/3: Adenocarcinoma, NOS	CEA negative/normal; within normal limits	Blank(s)	Blank(s)	11	1	60	500	Dead (attributable to this cancer dx)	20	Colon excluding Rectum	1293987
75-79 years	Female	2015	White	Sigmoid Colon	Malignant	Unknown	Positive histology	N1c	T4a	30	Number of regional lymph nodes removed unknown	No radiation and/or cancer-directed surgery	Yes	None/Unknown	8480/3: Mucinous adenocarcinoma	8480/3: Mucinous adenocarcinoma	CEA negative/normal; within normal limits	Blank(s)	Blank(s)	1	0	20	500	Dead (attributable to this cancer dx)	20	Colon excluding Rectum	1293987
75-79 years	Male	2013	White	Large Intestine, NOS	Malignant	Poorly differentiated; Grade III	Positive histology	N0	T4b	41	4 or more regional lymph nodes removed	No radiation and/or cancer-directed surgery	No/Unknown	None/Unknown	8263/3: Adenocarcinoma in tubulovillous adenoma	8263/3: Adenocarcinoma in tubulovillous adenoma	CEA negative/normal; within normal limits	Blank(s)	Blank(s)	7	0	65	655	Alive or dead of other cause	2	Cerebrovascular Diseases	1294665
70-74 years	Female	2015	White	Transverse Colon	Malignant	Moderately differentiated; Grade II	Positive histology	N0	T4a	30	4 or more regional lymph nodes removed	No radiation and/or cancer-directed surgery	No/Unknown	None/Unknown	8480/3: Mucinous adenocarcinoma	8480/3: Mucinous adenocarcinoma	Not documented; Interpretation not assessed or unknown if assessed	Blank(s)	Blank(s)	15	0	55	500	Alive or dead of other cause	2	Breast	1295397
85+ years	Female	2013	Black	Ascending Colon	Malignant	Moderately differentiated; Grade II	Positive histology	N2b	T4a	40	4 or more regional lymph nodes removed	No radiation and/or cancer-directed surgery	No/Unknown	None/Unknown	8140/3: Adenocarcinoma, NOS	8140/3: Adenocarcinoma, NOS	Not documented; Interpretation not assessed or unknown if assessed	Blank(s)	Blank(s)	37	8	45	500	Dead (attributable to this cancer dx)	8	Colon excluding Rectum	1295429
85+ years	Female	2013	White	Sigmoid Colon	Malignant	Moderately differentiated; Grade II	Positive histology	N0	T4a	30	4 or more regional lymph nodes removed	No radiation and/or cancer-directed surgery	No/Unknown	None/Unknown	8140/3: Adenocarcinoma, NOS	8140/3: Adenocarcinoma, NOS	CEA positive/elevated	Blank(s)	Blank(s)	12	0	35	500	Dead (attributable to this cancer dx)	43	Colon excluding Rectum	1296384
15-19 years	Male	2013	White	Hepatic Flexure	Malignant	Poorly differentiated; Grade III	Positive histology	N2a	T4a	40	4 or more regional lymph nodes removed	Radiation after surgery	Yes	Beam radiation	8480/3: Mucinous adenocarcinoma	8480/3: Mucinous adenocarcinoma	CEA positive/elevated	Blank(s)	Blank(s)	45	6	45	500	Dead (attributable to this cancer dx)	68	Colon excluding Rectum	1296394
65-69 years	Male	2013	Asian or Pacific Islander	Sigmoid Colon	Malignant	Moderately differentiated; Grade II	Positive histology	N1a	T4a	30	4 or more regional lymph nodes removed	No radiation and/or cancer-directed surgery	No/Unknown	None/Unknown	8140/3: Adenocarcinoma, NOS	8140/3: Adenocarcinoma, NOS	CEA negative/normal; within normal limits	Blank(s)	Blank(s)	16	1	55	500	Alive or dead of other cause	77	Alive	1297276
60-64 years	Male	2013	American Indian/Alaska Native	Sigmoid Colon	Malignant	Moderately differentiated; Grade II	Positive histology	N0	T4a	30	4 or more regional lymph nodes removed	No radiation and/or cancer-directed surgery	No/Unknown	None/Unknown	8140/3: Adenocarcinoma, NOS	8140/3: Adenocarcinoma, NOS	Not documented; Interpretation not assessed or unknown if assessed	Blank(s)	Blank(s)	8	0	95	500	Dead (attributable to this cancer dx)	39	Colon excluding Rectum	1297603
50-54 years	Female	2013	White	Transverse Colon	Malignant	Moderately differentiated; Grade II	Positive histology	N2a	T4a	30	4 or more regional lymph nodes removed	No radiation and/or cancer-directed surgery	Yes	None/Unknown	8140/3: Adenocarcinoma, NOS	8140/3: Adenocarcinoma, NOS	CEA positive/elevated	Blank(s)	Blank(s)	29	5	39	500	Dead (attributable to this cancer dx)	44	Colon excluding Rectum	1297778
65-69 years	Female	2013	Asian or Pacific Islander	Descending Colon	Malignant	Moderately differentiated; Grade II	Positive histology	N0	T4b	30	4 or more regional lymph nodes removed	No radiation and/or cancer-directed surgery	Yes	None/Unknown	8140/3: Adenocarcinoma, NOS	8140/3: Adenocarcinoma, NOS	CEA negative/normal; within normal limits	Blank(s)	Blank(s)	47	0	30	600	Alive or dead of other cause	61	Alive	1298536
80-84 years	Female	2013	White	Hepatic Flexure	Malignant	Poorly differentiated; Grade III	Positive histology	N2b	T4a	40	4 or more regional lymph nodes removed	No radiation and/or cancer-directed surgery	No/Unknown	None/Unknown	8140/3: Adenocarcinoma, NOS	8140/3: Adenocarcinoma, NOS	Not documented; Interpretation not assessed or unknown if assessed	Blank(s)	Blank(s)	15	9	50	500	Dead (attributable to this cancer dx)	18	Colon excluding Rectum	1298902
55-59 years	Female	2013	Asian or Pacific Islander	Descending Colon	Malignant	Moderately differentiated; Grade II	Positive histology	N0	T4a	41	4 or more regional lymph nodes removed	No radiation and/or cancer-directed surgery	No/Unknown	None/Unknown	8480/3: Mucinous adenocarcinoma	8480/3: Mucinous adenocarcinoma	CEA positive/elevated	Blank(s)	Blank(s)	18	0	80	500	Alive or dead of other cause	74	Alive	1301384
60-64 years	Male	2013	White	Ascending Colon	Malignant	Poorly differentiated; Grade III	Positive histology	N1b	T4a	40	4 or more regional lymph nodes removed	No radiation and/or cancer-directed surgery	Yes	None/Unknown	8140/3: Adenocarcinoma, NOS	8140/3: Adenocarcinoma, NOS	Not documented; Interpretation not assessed or unknown if assessed	Blank(s)	Blank(s)	13	3	999	500	Dead (attributable to this cancer dx)	10	Colon excluding Rectum	1302464
70-74 years	Female	2013	Black	Transverse Colon	Malignant	Undifferentiated; anaplastic; Grade IV	Positive histology	N2b	T4a	40	4 or more regional lymph nodes removed	No radiation and/or cancer-directed surgery	Yes	None/Unknown	8490/3: Signet ring cell carcinoma	8490/3: Signet ring cell carcinoma	Not documented; Interpretation not assessed or unknown if assessed	Blank(s)	Blank(s)	28	12	60	550	Dead (attributable to this cancer dx)	17	Colon excluding Rectum	1302515
55-59 years	Female	2014	Asian or Pacific Islander	Splenic Flexure	Malignant	Moderately differentiated; Grade II	Positive histology	N1b	T4b	40	4 or more regional lymph nodes removed	No radiation and/or cancer-directed surgery	Yes	None/Unknown	8140/3: Adenocarcinoma, NOS	8140/3: Adenocarcinoma, NOS	CEA positive/elevated	Blank(s)	Blank(s)	19	2	50	600	Dead (attributable to this cancer dx)	13	Colon excluding Rectum	1302740
80-84 years	Female	2013	White	Transverse Colon	Malignant	Moderately differentiated; Grade II	Positive histology	N0	T4a	40	4 or more regional lymph nodes removed	No radiation and/or cancer-directed surgery	No/Unknown	None/Unknown	8140/3: Adenocarcinoma, NOS	8140/3: Adenocarcinoma, NOS	CEA positive/elevated	Blank(s)	Blank(s)	33	0	35	550	Alive or dead of other cause	73	Alive	1303817
40-44 years	Male	2013	Asian or Pacific Islander	Hepatic Flexure	Malignant	Moderately differentiated; Grade II	Positive histology	N0	T4b	40	4 or more regional lymph nodes removed	No radiation and/or cancer-directed surgery	Yes	None/Unknown	8140/3: Adenocarcinoma, NOS	8140/3: Adenocarcinoma, NOS	CEA positive/elevated	Blank(s)	Blank(s)	28	0	93	565	Dead (attributable to this cancer dx)	46	Colon excluding Rectum	1304313
80-84 years	Female	2013	Black	Ascending Colon	Malignant	Poorly differentiated; Grade III	Positive histology	N0	T4b	50	4 or more regional lymph nodes removed	No radiation and/or cancer-directed surgery	No/Unknown	None/Unknown	8140/3: Adenocarcinoma, NOS	8140/3: Adenocarcinoma, NOS	Not documented; Interpretation not assessed or unknown if assessed	Blank(s)	Blank(s)	16	0	90	655	Alive or dead of other cause	7	Septicemia	1304727
75-79 years	Female	2013	Asian or Pacific Islander	Hepatic Flexure	Malignant	Undifferentiated; anaplastic; Grade IV	Positive histology	N2b	T4a	40	4 or more regional lymph nodes removed	No radiation and/or cancer-directed surgery	Yes	None/Unknown	8140/3: Adenocarcinoma, NOS	8140/3: Adenocarcinoma, NOS	CEA negative/normal; within normal limits	Blank(s)	Blank(s)	19	9	55	550	Dead (attributable to this cancer dx)	33	Colon excluding Rectum	1305119
60-64 years	Female	2013	White	Transverse Colon	Malignant	Well differentiated; Grade I	Positive histology	N0	T4a	51	4 or more regional lymph nodes removed	No radiation and/or cancer-directed surgery	No/Unknown	None/Unknown	8480/3: Mucinous adenocarcinoma	8480/3: Mucinous adenocarcinoma	Not documented; Interpretation not assessed or unknown if assessed	Blank(s)	Blank(s)	32	0	112	500	Dead (attributable to this cancer dx)	5	Colon excluding Rectum	1306731
85+ years	Female	2014	White	Ascending Colon	Malignant	Poorly differentiated; Grade III	Positive histology	N0	T4a	40	4 or more regional lymph nodes removed	No radiation and/or cancer-directed surgery	No/Unknown	None/Unknown	8140/3: Adenocarcinoma, NOS	8140/3: Adenocarcinoma, NOS	CEA negative/normal; within normal limits	Blank(s)	Blank(s)	15	0	30	560	Dead (attributable to this cancer dx)	1	Colon excluding Rectum	1306753
55-59 years	Female	2013	White	Ascending Colon	Malignant	Well differentiated; Grade I	Positive histology	N0	T4b	30	4 or more regional lymph nodes removed	No radiation and/or cancer-directed surgery	No/Unknown	None/Unknown	8140/3: Adenocarcinoma, NOS	8140/3: Adenocarcinoma, NOS	CEA negative/normal; within normal limits	Blank(s)	Blank(s)	19	0	90	565	Alive or dead of other cause	54	Alive	1307372
80-84 years	Female	2013	White	Hepatic Flexure	Malignant	Moderately differentiated; Grade II	Positive histology	N0	T4a	30	4 or more regional lymph nodes removed	No radiation and/or cancer-directed surgery	No/Unknown	None/Unknown	8140/3: Adenocarcinoma, NOS	8140/3: Adenocarcinoma, NOS	Not documented; Interpretation not assessed or unknown if assessed	Blank(s)	Blank(s)	32	0	20	500	Dead (attributable to this cancer dx)	34	Colon excluding Rectum	1309017
85+ years	Female	2013	White	Large Intestine, NOS	Malignant	Undifferentiated; anaplastic; Grade IV	Positive histology	N2a	T4b	40	4 or more regional lymph nodes removed	No radiation and/or cancer-directed surgery	No/Unknown	None/Unknown	8140/3: Adenocarcinoma, NOS	8140/3: Adenocarcinoma, NOS	CEA positive/elevated	Blank(s)	Blank(s)	46	6	42	600	Alive or dead of other cause	72	Alive	1309074
80-84 years	Female	2013	White	Transverse Colon	Malignant	Moderately differentiated; Grade II	Positive histology	N0	T4b	30	4 or more regional lymph nodes removed	No radiation and/or cancer-directed surgery	No/Unknown	None/Unknown	8140/3: Adenocarcinoma, NOS	8140/3: Adenocarcinoma, NOS	CEA positive/elevated	Blank(s)	Blank(s)	18	0	85	565	Alive or dead of other cause	72	Alive	1309818
75-79 years	Female	2014	White	Transverse Colon	Malignant	Poorly differentiated; Grade III	Positive histology	N2b	T4a	40	4 or more regional lymph nodes removed	No radiation and/or cancer-directed surgery	Yes	None/Unknown	8490/3: Signet ring cell carcinoma	8490/3: Signet ring cell carcinoma	CEA negative/normal; within normal limits	Blank(s)	Blank(s)	12	8	65	550	Dead (attributable to this cancer dx)	45	Colon excluding Rectum	1310436
60-64 years	Female	2013	Asian or Pacific Islander	Large Intestine, NOS	Malignant	Moderately differentiated; Grade II	Positive histology	N0	T4b	41	4 or more regional lymph nodes removed	No radiation and/or cancer-directed surgery	No/Unknown	None/Unknown	8140/3: Adenocarcinoma, NOS	8140/3: Adenocarcinoma, NOS	CEA positive/elevated	Blank(s)	Blank(s)	22	0	56	600	Dead (attributable to this cancer dx)	69	Colon excluding Rectum	1310759
65-69 years	Male	2014	Black	Ascending Colon	Malignant	Moderately differentiated; Grade II	Positive histology	N2a	T4a	40	4 or more regional lymph nodes removed	No radiation and/or cancer-directed surgery	Yes	None/Unknown	8263/3: Adenocarcinoma in tubulovillous adenoma	8263/3: Adenocarcinoma in tubulovillous adenoma	CEA positive/elevated	Blank(s)	Blank(s)	27	6	50	500	Alive or dead of other cause	70	Alive	1311223
80-84 years	Male	2014	Asian or Pacific Islander	Ascending Colon	Malignant	Moderately differentiated; Grade II	Positive histology	N1a	T4a	40	4 or more regional lymph nodes removed	No radiation and/or cancer-directed surgery	No/Unknown	None/Unknown	8480/3: Mucinous adenocarcinoma	8480/3: Mucinous adenocarcinoma	Not documented; Interpretation not assessed or unknown if assessed	Blank(s)	Blank(s)	41	1	36	500	Dead (attributable to this cancer dx)	0	Colon excluding Rectum	1311233
70-74 years	Male	2013	White	Sigmoid Colon	Malignant	Moderately differentiated; Grade II	Positive histology	N1b	T4a	70	4 or more regional lymph nodes removed	No radiation and/or cancer-directed surgery	Yes	None/Unknown	8140/3: Adenocarcinoma, NOS	8140/3: Adenocarcinoma, NOS	CEA negative/normal; within normal limits	Blank(s)	Blank(s)	16	2	60	500	Alive or dead of other cause	55	Alive	1312565
35-39 years	Male	2013	Asian or Pacific Islander	Sigmoid Colon	Malignant	Undifferentiated; anaplastic; Grade IV	Positive histology	N1b	T4a	30	4 or more regional lymph nodes removed	No radiation and/or cancer-directed surgery	Yes	None/Unknown	8480/3: Mucinous adenocarcinoma	8480/3: Mucinous adenocarcinoma	CEA negative/normal; within normal limits	Blank(s)	Blank(s)	41	3	49	500	Dead (attributable to this cancer dx)	32	Colon excluding Rectum	1312622
60-64 years	Female	2014	White	Transverse Colon	Malignant	Moderately differentiated; Grade II	Positive histology	N2b	T4a	40	4 or more regional lymph nodes removed	No radiation and/or cancer-directed surgery	Yes	None/Unknown	8140/3: Adenocarcinoma, NOS	8140/3: Adenocarcinoma, NOS	CEA positive/elevated	Blank(s)	Blank(s)	24	8	40	500	Dead (attributable to this cancer dx)	64	Colon excluding Rectum	1313867
50-54 years	Male	2014	Black	Ascending Colon	Malignant	Moderately differentiated; Grade II	Positive histology	N1b	T4b	40	4 or more regional lymph nodes removed	No radiation and/or cancer-directed surgery	Yes	None/Unknown	8480/3: Mucinous adenocarcinoma	8480/3: Mucinous adenocarcinoma	CEA positive/elevated	Blank(s)	Blank(s)	17	2	150	570	Dead (attributable to this cancer dx)	15	Colon excluding Rectum	1314002
45-49 years	Female	2014	Black	Transverse Colon	Malignant	Moderately differentiated; Grade II	Positive histology	N2a	T4a	30	4 or more regional lymph nodes removed	No radiation and/or cancer-directed surgery	Yes	None/Unknown	8140/3: Adenocarcinoma, NOS	8140/3: Adenocarcinoma, NOS	CEA positive/elevated	Blank(s)	Blank(s)	13	5	21	500	Alive or dead of other cause	71	Alive	1314265
70-74 years	Female	2014	Asian or Pacific Islander	Ascending Colon	Malignant	Moderately differentiated; Grade II	Positive histology	N0	T4b	40	4 or more regional lymph nodes removed	No radiation and/or cancer-directed surgery	No/Unknown	None/Unknown	8140/3: Adenocarcinoma, NOS	8140/3: Adenocarcinoma, NOS	Not documented; Interpretation not assessed or unknown if assessed	Blank(s)	Blank(s)	18	0	45	600	Alive or dead of other cause	47	Cerebrovascular Diseases	1314328
50-54 years	Female	2013	Asian or Pacific Islander	Splenic Flexure	Malignant	Unknown	Positive histology	N1b	T4a	30	4 or more regional lymph nodes removed	No radiation and/or cancer-directed surgery	Yes	None/Unknown	8140/3: Adenocarcinoma, NOS	8140/3: Adenocarcinoma, NOS	CEA positive/elevated	Blank(s)	Blank(s)	11	3	50	500	Alive or dead of other cause	36	Breast	1314695
55-59 years	Female	2014	Black	Sigmoid Colon	Malignant	Moderately differentiated; Grade II	Positive histology	N1a	T4a	40	4 or more regional lymph nodes removed	No radiation and/or cancer-directed surgery	Yes	None/Unknown	8140/3: Adenocarcinoma, NOS	8140/3: Adenocarcinoma, NOS	CEA negative/normal; within normal limits	Blank(s)	Blank(s)	16	1	60	500	Dead (attributable to this cancer dx)	46	Colon excluding Rectum	1315391
45-49 years	Female	2014	White	Ascending Colon	Malignant	Poorly differentiated; Grade III	Positive histology	N2a	T4a	41	4 or more regional lymph nodes removed	No radiation and/or cancer-directed surgery	Yes	None/Unknown	8140/3: Adenocarcinoma, NOS	8140/3: Adenocarcinoma, NOS	CEA negative/normal; within normal limits	Blank(s)	Blank(s)	58	6	60	500	Alive or dead of other cause	70	Alive	1315403
80-84 years	Female	2014	White	Transverse Colon	Malignant	Poorly differentiated; Grade III	Positive histology	N1	T4	30	4 or more regional lymph nodes removed	No radiation and/or cancer-directed surgery	No/Unknown	None/Unknown	8246/3: Neuroendocrine carcinoma, NOS	8246/3: Neuroendocrine carcinoma, NOS	Blank(s)	Blank(s)	Blank(s)	27	1	44	500	Dead (attributable to this cancer dx)	15	In situ, benign or unknown behavior neoplasm	1315918
55-59 years	Female	2014	White	Sigmoid Colon	Malignant	Unknown	Radiography without microscopic confirm	N0	T4b	0	None	No radiation and/or cancer-directed surgery	No/Unknown	None/Unknown	8000/3: Neoplasm, malignant	8000/3: Neoplasm, malignant	CEA positive/elevated	Blank(s)	Blank(s)	0	98	80	600	Dead (attributable to this cancer dx)	2	Other Cause of Death	1316471
85+ years	Female	2011	White	Hepatic Flexure	Malignant	Well differentiated; Grade I	Positive histology	N1a	T4a	40	Number of regional lymph nodes removed unknown	No radiation and/or cancer-directed surgery	No/Unknown	None/Unknown	8010/3: Carcinoma, NOS	8010/3: Carcinoma, NOS	Not documented; Interpretation not assessed or unknown if assessed	Blank(s)	Blank(s)	24	1	42	500	Dead (attributable to this cancer dx)	35	Colon excluding Rectum	1316488
50-54 years	Male	2014	White	Sigmoid Colon	Malignant	Moderately differentiated; Grade II	Positive histology	N1b	T4a	30	4 or more regional lymph nodes removed	No radiation and/or cancer-directed surgery	Yes	None/Unknown	8140/3: Adenocarcinoma, NOS	8140/3: Adenocarcinoma, NOS	CEA negative/normal; within normal limits	Blank(s)	Blank(s)	20	3	38	500	Dead (attributable to this cancer dx)	68	Colon excluding Rectum	1316716
55-59 years	Male	2014	White	Ascending Colon	Malignant	Moderately differentiated; Grade II	Positive histology	N1b	T4b	40	4 or more regional lymph nodes removed	No radiation and/or cancer-directed surgery	Yes	None/Unknown	8140/3: Adenocarcinoma, NOS	8140/3: Adenocarcinoma, NOS	CEA negative/normal; within normal limits	Blank(s)	Blank(s)	23	2	140	570	Alive or dead of other cause	70	Alive	1316727
85+ years	Female	2011	White	Sigmoid Colon	Malignant	Unknown	Radiography without microscopic confirm	NX	T4b	0	None	No radiation and/or cancer-directed surgery	No/Unknown	None/Unknown	8010/3: Carcinoma, NOS	8010/3: Carcinoma, NOS	Not documented; Interpretation not assessed or unknown if assessed	Blank(s)	Blank(s)	0	98	67	700	Dead (attributable to this cancer dx)	18	Colon excluding Rectum	1316880
85+ years	Male	2014	Asian or Pacific Islander	Sigmoid Colon	Malignant	Poorly differentiated; Grade III	Positive histology	N1c	T4b	50	None	No radiation and/or cancer-directed surgery	No/Unknown	None/Unknown	8140/3: Adenocarcinoma, NOS	8140/3: Adenocarcinoma, NOS	Not documented; Interpretation not assessed or unknown if assessed	Blank(s)	Blank(s)	14	0	60	570	Dead (attributable to this cancer dx)	0	Other Cause of Death	1317042
70-74 years	Male	2014	Black	Sigmoid Colon	Malignant	Moderately differentiated; Grade II	Positive histology	N1a	T4b	40	4 or more regional lymph nodes removed	No radiation and/or cancer-directed surgery	Yes	None/Unknown	8140/3: Adenocarcinoma, NOS	8140/3: Adenocarcinoma, NOS	CEA positive/elevated	Blank(s)	Blank(s)	16	1	95	750	Dead (attributable to this cancer dx)	42	Colon excluding Rectum	1317143
75-79 years	Female	2014	White	Descending Colon	Malignant	Moderately differentiated; Grade II	Positive histology	N0	T4b	30	4 or more regional lymph nodes removed	No radiation and/or cancer-directed surgery	No/Unknown	None/Unknown	8140/3: Adenocarcinoma, NOS	8140/3: Adenocarcinoma, NOS	CEA negative/normal; within normal limits	Blank(s)	Blank(s)	15	0	90	565	Dead (attributable to this cancer dx)	15	Colon excluding Rectum	1317825
70-74 years	Female	2014	White	Ascending Colon	Malignant	Moderately differentiated; Grade II	Positive histology	N1b	T4a	40	4 or more regional lymph nodes removed	No radiation and/or cancer-directed surgery	Yes	None/Unknown	8140/3: Adenocarcinoma, NOS	8140/3: Adenocarcinoma, NOS	CEA negative/normal; within normal limits	Blank(s)	Blank(s)	12	3	60	500	Dead (attributable to this cancer dx)	66	Colon excluding Rectum	1318379
85+ years	Male	2014	Asian or Pacific Islander	Descending Colon	Malignant	Moderately differentiated; Grade II	Positive histology	N0	T4a	30	4 or more regional lymph nodes removed	No radiation and/or cancer-directed surgery	No/Unknown	None/Unknown	8140/3: Adenocarcinoma, NOS	8140/3: Adenocarcinoma, NOS	CEA negative/normal; within normal limits	Blank(s)	Blank(s)	14	0	55	500	Dead (missing/unknown COD)	33	State DC not available or state DC available but no COD	1319067
85+ years	Female	2011	White	Transverse Colon	Malignant	Unknown	Clinical diagnosis only	NX	T4b	0	None	No radiation and/or cancer-directed surgery	No/Unknown	None/Unknown	8000/3: Neoplasm, malignant	8000/3: Neoplasm, malignant	CEA negative/normal; within normal limits	Blank(s)	Blank(s)	0	98	80	655	Dead (attributable to this cancer dx)	4	Stomach	1319405
65-69 years	Female	2014	White	Transverse Colon	Malignant	Poorly differentiated; Grade III	Positive histology	N2b	T4a	30	4 or more regional lymph nodes removed	No radiation and/or cancer-directed surgery	No/Unknown	None/Unknown	8490/3: Signet ring cell carcinoma	8490/3: Signet ring cell carcinoma	CEA positive/elevated	Blank(s)	Blank(s)	9	7	100	500	Dead (attributable to this cancer dx)	10	Colon excluding Rectum	1319650
85+ years	Male	2014	White	Sigmoid Colon	Malignant	Moderately differentiated; Grade II	Positive histology	N0	T4b	32	4 or more regional lymph nodes removed	No radiation and/or cancer-directed surgery	Yes	None/Unknown	8140/3: Adenocarcinoma, NOS	8140/3: Adenocarcinoma, NOS	CEA positive/elevated	Blank(s)	Blank(s)	12	0	105	750	Alive or dead of other cause	69	Alive	1320158
55-59 years	Female	2014	White	Sigmoid Colon	Malignant	Poorly differentiated; Grade III	Positive histology	N1a	T4a	30	4 or more regional lymph nodes removed	No radiation and/or cancer-directed surgery	Yes	None/Unknown	8140/3: Adenocarcinoma, NOS	8140/3: Adenocarcinoma, NOS	Not documented; Interpretation not assessed or unknown if assessed	Blank(s)	Blank(s)	17	1	30	550	Alive or dead of other cause	69	Alive	1320237
65-69 years	Female	2014	White	Large Intestine, NOS	Malignant	Poorly differentiated; Grade III	Positive histology	N2a	T4b	80	4 or more regional lymph nodes removed	No radiation and/or cancer-directed surgery	Yes	None/Unknown	8510/3: Medullary carcinoma, NOS	8510/3: Medullary carcinoma, NOS	CEA negative/normal; within normal limits	Blank(s)	Blank(s)	20	6	80	565	Dead (attributable to this cancer dx)	24	Colon excluding Rectum	1321369
40-44 years	Female	2014	White	Sigmoid Colon	Malignant	Moderately differentiated; Grade II	Positive histology	N1a	T4a	30	4 or more regional lymph nodes removed	No radiation and/or cancer-directed surgery	No/Unknown	None/Unknown	8140/3: Adenocarcinoma, NOS	8140/3: Adenocarcinoma, NOS	Not documented; Interpretation not assessed or unknown if assessed	Blank(s)	Blank(s)	16	1	45	550	Dead (attributable to this cancer dx)	0	Other Cause of Death	1321428
85+ years	Female	2014	White	Transverse Colon	Malignant	Poorly differentiated; Grade III	Positive histology	N2b	T4b	30	4 or more regional lymph nodes removed	No radiation and/or cancer-directed surgery	No/Unknown	None/Unknown	8140/3: Adenocarcinoma, NOS	8140/3: Adenocarcinoma, NOS	Not documented; Interpretation not assessed or unknown if assessed	Blank(s)	Blank(s)	15	9	120	600	Alive or dead of other cause	1	Other Cause of Death	1323064
65-69 years	Female	2014	Asian or Pacific Islander	Ascending Colon	Malignant	Moderately differentiated; Grade II	Positive histology	N1b	T4b	40	4 or more regional lymph nodes removed	No radiation and/or cancer-directed surgery	No/Unknown	None/Unknown	8480/3: Mucinous adenocarcinoma	8480/3: Mucinous adenocarcinoma	Not documented; Interpretation not assessed or unknown if assessed	Blank(s)	Blank(s)	14	2	65	600	Dead (attributable to this cancer dx)	40	Colon excluding Rectum	1323601
75-79 years	Female	2014	Black	Ascending Colon	Malignant	Poorly differentiated; Grade III	Positive histology	N1b	T4a	40	4 or more regional lymph nodes removed	No radiation and/or cancer-directed surgery	Yes	None/Unknown	8140/3: Adenocarcinoma, NOS	8140/3: Adenocarcinoma, NOS	Test ordered, results not in chart	Blank(s)	Blank(s)	14	3	20	500	Dead (attributable to this cancer dx)	62	Colon excluding Rectum	1325625
80-84 years	Female	2014	White	Transverse Colon	Malignant	Poorly differentiated; Grade III	Positive histology	N0	T4b	41	4 or more regional lymph nodes removed	No radiation and/or cancer-directed surgery	No/Unknown	None/Unknown	8140/3: Adenocarcinoma, NOS	8140/3: Adenocarcinoma, NOS	CEA positive/elevated	Blank(s)	Blank(s)	15	0	82	750	Alive or dead of other cause	66	Alive	1326578
45-49 years	Female	2015	Asian or Pacific Islander	Sigmoid Colon	Malignant	Poorly differentiated; Grade III	Positive histology	N0	T4a	30	4 or more regional lymph nodes removed	No radiation and/or cancer-directed surgery	Yes	None/Unknown	8140/3: Adenocarcinoma, NOS	8140/3: Adenocarcinoma, NOS	CEA negative/normal; within normal limits	Blank(s)	Blank(s)	11	0	22	500	Dead (attributable to this cancer dx)	16	Colon excluding Rectum	1327533
75-79 years	Female	2014	White	Transverse Colon	Malignant	Moderately differentiated; Grade II	Positive histology	N2a	T4a	30	4 or more regional lymph nodes removed	No radiation and/or cancer-directed surgery	No/Unknown	None/Unknown	8140/3: Adenocarcinoma, NOS	8140/3: Adenocarcinoma, NOS	CEA positive/elevated	Blank(s)	Blank(s)	14	4	90	500	Alive or dead of other cause	65	Alive	1327799
85+ years	Female	2014	Asian or Pacific Islander	Sigmoid Colon	Malignant	Moderately differentiated; Grade II	Positive histology	N2b	T4a	32	Number of regional lymph nodes removed unknown	No radiation and/or cancer-directed surgery	No/Unknown	None/Unknown	8140/3: Adenocarcinoma, NOS	8140/3: Adenocarcinoma, NOS	CEA positive/elevated	Blank(s)	Blank(s)	17	11	50	550	Dead (attributable to this cancer dx)	15	Colon excluding Rectum	1327892
80-84 years	Male	2014	White	Transverse Colon	Malignant	Moderately differentiated; Grade II	Positive histology	N2a	T4a	30	4 or more regional lymph nodes removed	No radiation and/or cancer-directed surgery	No/Unknown	None/Unknown	8140/3: Adenocarcinoma, NOS	8140/3: Adenocarcinoma, NOS	CEA negative/normal; within normal limits	Blank(s)	Blank(s)	9	6	40	500	Dead (attributable to this cancer dx)	19	Colon excluding Rectum	1328436
85+ years	Male	2014	White	Transverse Colon	Malignant	Well differentiated; Grade I	Positive histology	N1a	T4b	40	4 or more regional lymph nodes removed	No radiation and/or cancer-directed surgery	No/Unknown	None/Unknown	8140/3: Adenocarcinoma, NOS	8140/3: Adenocarcinoma, NOS	Not documented; Interpretation not assessed or unknown if assessed	Blank(s)	Blank(s)	20	1	45	570	Dead (attributable to this cancer dx)	53	Colon excluding Rectum	1328560
55-59 years	Male	2014	White	Ascending Colon	Malignant	Moderately differentiated; Grade II	Positive histology	N0	T4a	30	4 or more regional lymph nodes removed	No radiation and/or cancer-directed surgery	No/Unknown	None/Unknown	8140/3: Adenocarcinoma, NOS	8140/3: Adenocarcinoma, NOS	CEA negative/normal; within normal limits	Blank(s)	Blank(s)	25	0	45	500	Alive or dead of other cause	67	Alive	1328577
60-64 years	Male	2014	White	Splenic Flexure	Malignant	Moderately differentiated; Grade II	Positive histology	N2b	T4b	30	4 or more regional lymph nodes removed	No radiation and/or cancer-directed surgery	No/Unknown	None/Unknown	8140/3: Adenocarcinoma, NOS	8140/3: Adenocarcinoma, NOS	Not documented; Interpretation not assessed or unknown if assessed	Blank(s)	Blank(s)	11	9	55	600	Alive or dead of other cause	0	Alive	1329969
75-79 years	Female	2014	White	Transverse Colon	Malignant	Poorly differentiated; Grade III	Positive histology	N0	T4b	41	4 or more regional lymph nodes removed	No radiation and/or cancer-directed surgery	No/Unknown	None/Unknown	8140/3: Adenocarcinoma, NOS	8140/3: Adenocarcinoma, NOS	CEA negative/normal; within normal limits	Blank(s)	Blank(s)	24	0	60	565	Alive or dead of other cause	56	Lung and Bronchus	1331204
45-49 years	Male	2014	Asian or Pacific Islander	Sigmoid Colon	Malignant	Undifferentiated; anaplastic; Grade IV	Positive histology	N0	T4b	32	4 or more regional lymph nodes removed	Radiation after surgery	Yes	Beam radiation	8020/3: Carcinoma, undifferentiated, NOS	8020/3: Carcinoma, undifferentiated, NOS	CEA positive/elevated	Blank(s)	Blank(s)	16	0	55	565	Alive or dead of other cause	66	Alive	1331435
85+ years	Male	2014	Asian or Pacific Islander	Large Intestine, NOS	Malignant	Moderately differentiated; Grade II	Positive histology	N1b	T4a	40	4 or more regional lymph nodes removed	No radiation and/or cancer-directed surgery	No/Unknown	None/Unknown	8140/3: Adenocarcinoma, NOS	8140/3: Adenocarcinoma, NOS	Not documented; Interpretation not assessed or unknown if assessed	Blank(s)	Blank(s)	19	2	43	500	Dead (attributable to this cancer dx)	7	Colon excluding Rectum	1331951
45-49 years	Female	2014	White	Sigmoid Colon	Malignant	Moderately differentiated; Grade II	Positive histology	N0	T4b	32	4 or more regional lymph nodes removed	No radiation and/or cancer-directed surgery	Yes	None/Unknown	8140/3: Adenocarcinoma, NOS	8140/3: Adenocarcinoma, NOS	CEA negative/normal; within normal limits	Blank(s)	Blank(s)	18	0	25	570	Dead (attributable to this cancer dx)	27	Colon excluding Rectum	1332278
70-74 years	Female	2014	White	Transverse Colon	Malignant	Moderately differentiated; Grade II	Positive histology	N1b	T4b	41	4 or more regional lymph nodes removed	No radiation and/or cancer-directed surgery	Yes	None/Unknown	8140/3: Adenocarcinoma, NOS	8140/3: Adenocarcinoma, NOS	CEA positive/elevated	Blank(s)	Blank(s)	11	4	70	655	Dead (attributable to this cancer dx)	21	Colon excluding Rectum	1332440
50-54 years	Male	2014	White	Transverse Colon	Malignant	Moderately differentiated; Grade II	Positive histology	N1a	T4a	30	Sentinel lymph node biopsy	No radiation and/or cancer-directed surgery	No/Unknown	None/Unknown	8140/3: Adenocarcinoma, NOS	8140/3: Adenocarcinoma, NOS	Not documented; Interpretation not assessed or unknown if assessed	Blank(s)	Blank(s)	11	1	30	500	Alive or dead of other cause	65	Alive	1332552
85+ years	Female	2014	Asian or Pacific Islander	Hepatic Flexure	Malignant	Moderately differentiated; Grade II	Positive histology	N1a	T4b	40	4 or more regional lymph nodes removed	No radiation and/or cancer-directed surgery	No/Unknown	None/Unknown	8480/3: Mucinous adenocarcinoma	8480/3: Mucinous adenocarcinoma	Not documented; Interpretation not assessed or unknown if assessed	Blank(s)	Blank(s)	6	1	40	600	Dead (attributable to this cancer dx)	6	Miscellaneous Malignant Cancer	1333214
35-39 years	Female	2014	White	Sigmoid Colon	Malignant	Poorly differentiated; Grade III	Positive histology	N2b	T4a	30	4 or more regional lymph nodes removed	No radiation and/or cancer-directed surgery	Yes	None/Unknown	8490/3: Signet ring cell carcinoma	8490/3: Signet ring cell carcinoma	CEA negative/normal; within normal limits	Blank(s)	Blank(s)	23	16	54	500	Alive or dead of other cause	4	Alive	1333341
40-44 years	Female	2014	White	Ascending Colon	Malignant	Poorly differentiated; Grade III	Positive histology	N2b	T4a	40	4 or more regional lymph nodes removed	No radiation and/or cancer-directed surgery	Yes	None/Unknown	8490/3: Signet ring cell carcinoma	8490/3: Signet ring cell carcinoma	CEA positive/elevated	Blank(s)	Blank(s)	22	9	70	500	Dead (attributable to this cancer dx)	29	Colon excluding Rectum	1333905
60-64 years	Female	2014	White	Sigmoid Colon	Malignant	Moderately differentiated; Grade II	Positive histology	N0	T4a	30	4 or more regional lymph nodes removed	No radiation and/or cancer-directed surgery	No/Unknown	None/Unknown	8140/3: Adenocarcinoma, NOS	8140/3: Adenocarcinoma, NOS	Not documented; Interpretation not assessed or unknown if assessed	Blank(s)	Blank(s)	10	0	999	550	Alive or dead of other cause	0	Other Infectious and Parasitic Diseases including HIV	1335687
80-84 years	Female	2014	White	Ascending Colon	Malignant	Poorly differentiated; Grade III	Positive histology	N2b	T4a	40	4 or more regional lymph nodes removed	No radiation and/or cancer-directed surgery	No/Unknown	None/Unknown	8140/3: Adenocarcinoma, NOS	8140/3: Adenocarcinoma, NOS	Not documented; Interpretation not assessed or unknown if assessed	Blank(s)	Blank(s)	24	8	90	500	Alive or dead of other cause	0	Other Infectious and Parasitic Diseases including HIV	1335835
70-74 years	Male	2014	Asian or Pacific Islander	Sigmoid Colon	Malignant	Moderately differentiated; Grade II	Positive histology	N2a	T4b	30	4 or more regional lymph nodes removed	No radiation and/or cancer-directed surgery	Yes	None/Unknown	8140/3: Adenocarcinoma, NOS	8140/3: Adenocarcinoma, NOS	CEA negative/normal; within normal limits	Blank(s)	Blank(s)	26	6	90	565	Alive or dead of other cause	64	Alive	1337372
85+ years	Male	2014	Black	Ascending Colon	Malignant	Moderately differentiated; Grade II	Positive histology	N0	T4a	40	4 or more regional lymph nodes removed	No radiation and/or cancer-directed surgery	No/Unknown	None/Unknown	8140/3: Adenocarcinoma, NOS	8140/3: Adenocarcinoma, NOS	Not documented; Interpretation not assessed or unknown if assessed	Blank(s)	Blank(s)	15	0	42	500	Dead (attributable to this cancer dx)	0	Colon excluding Rectum	1338365
70-74 years	Male	2014	White	Sigmoid Colon	Malignant	Moderately differentiated; Grade II	Positive histology	N1a	T4a	30	4 or more regional lymph nodes removed	No radiation and/or cancer-directed surgery	Yes	None/Unknown	8140/3: Adenocarcinoma, NOS	8140/3: Adenocarcinoma, NOS	CEA positive/elevated	Blank(s)	Blank(s)	16	1	80	500	Dead (attributable to this cancer dx)	20	Colon excluding Rectum	1339278
20-24 years	Male	2014	Black	Transverse Colon	Malignant	Poorly differentiated; Grade III	Positive histology	N2b	T4a	30	4 or more regional lymph nodes removed	No radiation and/or cancer-directed surgery	Yes	None/Unknown	8255/3: Adenocarcinoma with mixed subtypes	8255/3: Adenocarcinoma with mixed subtypes	Not documented; Interpretation not assessed or unknown if assessed	Blank(s)	Blank(s)	22	13	100	550	Dead (attributable to this cancer dx)	16	Colon excluding Rectum	1340460
60-64 years	Male	2014	White	Sigmoid Colon	Malignant	Moderately differentiated; Grade II	Positive histology	N0	T4a	70	4 or more regional lymph nodes removed	No radiation and/or cancer-directed surgery	Yes	None/Unknown	8140/3: Adenocarcinoma, NOS	8140/3: Adenocarcinoma, NOS	Not documented; Interpretation not assessed or unknown if assessed	Blank(s)	Blank(s)	17	0	50	550	Alive or dead of other cause	56	Alive	1340634
60-64 years	Female	2014	White	Ascending Colon	Malignant	Undifferentiated; anaplastic; Grade IV	Positive histology	N2a	T4a	40	4 or more regional lymph nodes removed	No radiation and/or cancer-directed surgery	Yes	None/Unknown	8140/3: Adenocarcinoma, NOS	8140/3: Adenocarcinoma, NOS	CEA positive/elevated	Blank(s)	Blank(s)	34	4	35	500	Alive or dead of other cause	62	Alive	1341767
35-39 years	Male	2014	White	Ascending Colon	Malignant	Moderately differentiated; Grade II	Positive histology	N2b	T4b	40	4 or more regional lymph nodes removed	No radiation and/or cancer-directed surgery	Yes	None/Unknown	8140/3: Adenocarcinoma, NOS	8140/3: Adenocarcinoma, NOS	CEA negative/normal; within normal limits	Blank(s)	Blank(s)	21	8	105	660	Alive or dead of other cause	66	Alive	1342114
85+ years	Male	2014	White	Sigmoid Colon	Malignant	Moderately differentiated; Grade II	Positive histology	N2a	T4b	41	4 or more regional lymph nodes removed	No radiation and/or cancer-directed surgery	Yes	None/Unknown	8140/3: Adenocarcinoma, NOS	8140/3: Adenocarcinoma, NOS	CEA positive/elevated	Blank(s)	Blank(s)	15	4	48	800	Alive or dead of other cause	56	Alive	1342540
60-64 years	Female	2014	White	Sigmoid Colon	Malignant	Moderately differentiated; Grade II	Positive histology	N2a	T4a	30	None	No radiation and/or cancer-directed surgery	Yes	None/Unknown	8140/3: Adenocarcinoma, NOS	8140/3: Adenocarcinoma, NOS	CEA negative/normal; within normal limits	Blank(s)	Blank(s)	15	4	105	500	Alive or dead of other cause	62	Alive	1342864
65-69 years	Male	2014	White	Ascending Colon	Malignant	Moderately differentiated; Grade II	Positive histology	N0	T4a	50	4 or more regional lymph nodes removed	No radiation and/or cancer-directed surgery	No/Unknown	None/Unknown	8140/3: Adenocarcinoma, NOS	8140/3: Adenocarcinoma, NOS	CEA positive/elevated	Blank(s)	Blank(s)	18	0	15	500	Alive or dead of other cause	63	Alive	1343154
45-49 years	Female	2014	White	Ascending Colon	Malignant	Moderately differentiated; Grade II	Positive histology	N0	T4a	40	4 or more regional lymph nodes removed	No radiation and/or cancer-directed surgery	Yes	None/Unknown	8140/3: Adenocarcinoma, NOS	8140/3: Adenocarcinoma, NOS	CEA positive/elevated	Blank(s)	Blank(s)	17	0	70	500	Alive or dead of other cause	62	Alive	1343644
80-84 years	Female	2014	White	Ascending Colon	Malignant	Poorly differentiated; Grade III	Positive histology	N2b	T4a	40	4 or more regional lymph nodes removed	No radiation and/or cancer-directed surgery	Yes	None/Unknown	8480/3: Mucinous adenocarcinoma	8480/3: Mucinous adenocarcinoma	CEA negative/normal; within normal limits	Blank(s)	Blank(s)	15	13	30	500	Dead (attributable to this cancer dx)	6	Colon excluding Rectum	1343986
85+ years	Male	2014	Asian or Pacific Islander	Sigmoid Colon	Malignant	Unknown	Radiography without microscopic confirm	NX	T4b	0	None	No radiation and/or cancer-directed surgery	No/Unknown	None/Unknown	8010/3: Carcinoma, NOS	8010/3: Carcinoma, NOS	Not documented; Interpretation not assessed or unknown if assessed	Blank(s)	Blank(s)	0	98	55	565	Dead (attributable to this cancer dx)	0	Colon excluding Rectum	1345931
70-74 years	Male	2013	Asian or Pacific Islander	Ascending Colon	Malignant	Moderately differentiated; Grade II	Positive histology	N2a	T4a	40	4 or more regional lymph nodes removed	No radiation and/or cancer-directed surgery	Yes	None/Unknown	8480/3: Mucinous adenocarcinoma	8480/3: Mucinous adenocarcinoma	Not documented; Interpretation not assessed or unknown if assessed	Blank(s)	Blank(s)	31	4	65	500	Dead (attributable to this cancer dx)	38	Colon excluding Rectum	1346101
70-74 years	Female	2014	Asian or Pacific Islander	Splenic Flexure	Malignant	Moderately differentiated; Grade II	Positive histology	N0	T4a	40	4 or more regional lymph nodes removed	No radiation and/or cancer-directed surgery	Yes	None/Unknown	8140/3: Adenocarcinoma, NOS	8140/3: Adenocarcinoma, NOS	Not documented; Interpretation not assessed or unknown if assessed	Blank(s)	Blank(s)	7	0	25	500	Dead (attributable to this cancer dx)	25	Colon excluding Rectum	1346274
80-84 years	Male	2014	Asian or Pacific Islander	Ascending Colon	Malignant	Moderately differentiated; Grade II	Positive histology	N1c	T4a	41	4 or more regional lymph nodes removed	No radiation and/or cancer-directed surgery	Yes	None/Unknown	8140/3: Adenocarcinoma, NOS	8140/3: Adenocarcinoma, NOS	CEA positive/elevated	Blank(s)	Blank(s)	25	0	30	500	Dead (attributable to this cancer dx)	21	Colon excluding Rectum	1346509
55-59 years	Male	2014	Asian or Pacific Islander	Transverse Colon	Malignant	Moderately differentiated; Grade II	Positive histology	N1b	T4b	40	4 or more regional lymph nodes removed	No radiation and/or cancer-directed surgery	Yes	None/Unknown	8140/3: Adenocarcinoma, NOS	8140/3: Adenocarcinoma, NOS	CEA positive/elevated	Blank(s)	Blank(s)	5	2	70	600	Dead (attributable to this cancer dx)	16	Colon excluding Rectum	1346810
50-54 years	Male	2014	White	Large Intestine, NOS	Malignant	Moderately differentiated; Grade II	Positive histology	N0	T4b	70	4 or more regional lymph nodes removed	No radiation and/or cancer-directed surgery	Yes	None/Unknown	8140/3: Adenocarcinoma, NOS	8140/3: Adenocarcinoma, NOS	CEA positive/elevated	Blank(s)	Blank(s)	14	0	165	600	Dead (attributable to this cancer dx)	26	Colon excluding Rectum	1347076
50-54 years	Male	2015	White	Descending Colon	Malignant	Moderately differentiated; Grade II	Positive histology	N0	T4b	30	4 or more regional lymph nodes removed	No radiation and/or cancer-directed surgery	No/Unknown	None/Unknown	8140/3: Adenocarcinoma, NOS	8140/3: Adenocarcinoma, NOS	CEA negative/normal; within normal limits	Blank(s)	Blank(s)	28	0	115	565	Alive or dead of other cause	59	Alive	1350571
60-64 years	Female	2014	White	Transverse Colon	Malignant	Moderately differentiated; Grade II	Positive histology	N1a	T4b	40	4 or more regional lymph nodes removed	No radiation and/or cancer-directed surgery	Yes	None/Unknown	8140/3: Adenocarcinoma, NOS	8140/3: Adenocarcinoma, NOS	Not documented; Interpretation not assessed or unknown if assessed	Blank(s)	Blank(s)	28	1	35	655	Alive or dead of other cause	14	Gallbladder	1350673
50-54 years	Female	2015	Asian or Pacific Islander	Sigmoid Colon	Malignant	Moderately differentiated; Grade II	Positive histology	N2a	T4a	30	4 or more regional lymph nodes removed	No radiation and/or cancer-directed surgery	Yes	None/Unknown	8140/3: Adenocarcinoma, NOS	8140/3: Adenocarcinoma, NOS	CEA positive/elevated	Blank(s)	Blank(s)	13	5	33	500	Dead (attributable to this cancer dx)	22	Colon excluding Rectum	1350870
60-64 years	Female	2014	Black	Splenic Flexure	Malignant	Moderately differentiated; Grade II	Positive histology	N0	T4b	30	1 to 3 regional lymph nodes removed	Radiation prior to surgery	Yes	Beam radiation	8140/3: Adenocarcinoma, NOS	8140/3: Adenocarcinoma, NOS	CEA positive/elevated	Blank(s)	Blank(s)	3	0	83	600	Alive or dead of other cause	54	Alive	1350903
50-54 years	Male	2015	Black	Hepatic Flexure	Malignant	Poorly differentiated; Grade III	Positive histology	N2b	T4b	70	4 or more regional lymph nodes removed	No radiation and/or cancer-directed surgery	No/Unknown	None/Unknown	8490/3: Signet ring cell carcinoma	8490/3: Signet ring cell carcinoma	CEA positive/elevated	Blank(s)	Blank(s)	21	9	130	600	Dead (attributable to this cancer dx)	3	Colon excluding Rectum	1351491
50-54 years	Female	2014	Asian or Pacific Islander	Hepatic Flexure	Malignant	Moderately differentiated; Grade II	Positive histology	N0	T4a	41	4 or more regional lymph nodes removed	No radiation and/or cancer-directed surgery	No/Unknown	None/Unknown	8480/3: Mucinous adenocarcinoma	8480/3: Mucinous adenocarcinoma	CEA positive/elevated	Blank(s)	Blank(s)	35	0	45	550	Alive or dead of other cause	42	Alive	1351942
65-69 years	Female	2015	White	Sigmoid Colon	Malignant	Moderately differentiated; Grade II	Positive histology	N1a	T4a	30	4 or more regional lymph nodes removed	No radiation and/or cancer-directed surgery	Yes	None/Unknown	8140/3: Adenocarcinoma, NOS	8140/3: Adenocarcinoma, NOS	CEA positive/elevated	Blank(s)	Blank(s)	24	1	35	500	Dead (attributable to this cancer dx)	38	Colon excluding Rectum	1352168
80-84 years	Female	2015	White	Transverse Colon	Malignant	Poorly differentiated; Grade III	Positive histology	N0	T4b	30	4 or more regional lymph nodes removed	No radiation and/or cancer-directed surgery	No/Unknown	None/Unknown	8480/3: Mucinous adenocarcinoma	8480/3: Mucinous adenocarcinoma	CEA negative/normal; within normal limits	Blank(s)	Blank(s)	14	0	80	600	Alive or dead of other cause	26	Alive	1352246
60-64 years	Female	2015	White	Transverse Colon	Malignant	Undifferentiated; anaplastic; Grade IV	Positive histology	N1c	T4a	40	4 or more regional lymph nodes removed	No radiation and/or cancer-directed surgery	No/Unknown	None/Unknown	8140/3: Adenocarcinoma, NOS	8140/3: Adenocarcinoma, NOS	Not documented; Interpretation not assessed or unknown if assessed	Blank(s)	Blank(s)	17	0	65	500	Dead (missing/unknown COD)	35	State DC not available or state DC available but no COD	1352629
60-64 years	Female	2015	White	Sigmoid Colon	Malignant	Moderately differentiated; Grade II	Positive histology	N0	T4b	32	4 or more regional lymph nodes removed	No radiation and/or cancer-directed surgery	Yes	None/Unknown	8140/3: Adenocarcinoma, NOS	8140/3: Adenocarcinoma, NOS	CEA positive/elevated	Blank(s)	Blank(s)	18	0	110	600	Alive or dead of other cause	51	Alive	1352826
40-44 years	Female	2015	Unknown	Sigmoid Colon	Malignant	Moderately differentiated; Grade II	Positive histology	N2a	T4a	30	4 or more regional lymph nodes removed	No radiation and/or cancer-directed surgery	Yes	None/Unknown	8210/3: Adenocarcinoma in adenomatous polyp	8210/3: Adenocarcinoma in adenomatous polyp	CEA negative/normal; within normal limits	Blank(s)	Blank(s)	39	6	40	500	Alive or dead of other cause	34	Alive	1353132
60-64 years	Female	2015	White	Sigmoid Colon	Malignant	Moderately differentiated; Grade II	Positive histology	N0	T4a	30	4 or more regional lymph nodes removed	No radiation and/or cancer-directed surgery	Yes	None/Unknown	8140/3: Adenocarcinoma, NOS	8140/3: Adenocarcinoma, NOS	CEA negative/normal; within normal limits	Blank(s)	Blank(s)	15	0	50	500	Alive or dead of other cause	56	Alive	1353922
45-49 years	Female	2015	White	Sigmoid Colon	Malignant	Moderately differentiated; Grade II	Positive histology	N1b	T4a	30	4 or more regional lymph nodes removed	No radiation and/or cancer-directed surgery	Yes	None/Unknown	8140/3: Adenocarcinoma, NOS	8140/3: Adenocarcinoma, NOS	CEA positive/elevated	Blank(s)	Blank(s)	42	3	40	500	Alive or dead of other cause	57	Alive	1355153
70-74 years	Male	2015	White	Descending Colon	Malignant	Poorly differentiated; Grade III	Positive histology	N2a	T4a	40	4 or more regional lymph nodes removed	No radiation and/or cancer-directed surgery	Yes	None/Unknown	8140/3: Adenocarcinoma, NOS	8140/3: Adenocarcinoma, NOS	CEA negative/normal; within normal limits	Blank(s)	Blank(s)	58	5	78	500	Alive or dead of other cause	57	Alive	1356437
65-69 years	Male	2015	White	Sigmoid Colon	Malignant	Moderately differentiated; Grade II	Positive histology	N0	T4a	30	4 or more regional lymph nodes removed	No radiation and/or cancer-directed surgery	Yes	None/Unknown	8140/3: Adenocarcinoma, NOS	8140/3: Adenocarcinoma, NOS	CEA negative/normal; within normal limits	Blank(s)	Blank(s)	27	0	35	500	Alive or dead of other cause	56	Alive	1358090
60-64 years	Female	2015	White	Transverse Colon	Malignant	Poorly differentiated; Grade III	Positive histology	N0	T4a	30	4 or more regional lymph nodes removed	No radiation and/or cancer-directed surgery	Yes	None/Unknown	8210/3: Adenocarcinoma in adenomatous polyp	8210/3: Adenocarcinoma in adenomatous polyp	CEA negative/normal; within normal limits	Blank(s)	Blank(s)	17	0	40	500	Alive or dead of other cause	56	Alive	1358856
75-79 years	Male	2015	White	Ascending Colon	Malignant	Undifferentiated; anaplastic; Grade IV	Positive histology	N2b	T4a	40	4 or more regional lymph nodes removed	No radiation and/or cancer-directed surgery	Yes	None/Unknown	8263/3: Adenocarcinoma in tubulovillous adenoma	8263/3: Adenocarcinoma in tubulovillous adenoma	CEA negative/normal; within normal limits	Blank(s)	Blank(s)	36	13	52	500	Dead (attributable to this cancer dx)	15	Colon excluding Rectum	1360989
45-49 years	Male	2015	White	Ascending Colon	Malignant	Moderately differentiated; Grade II	Positive histology	N1b	T4b	40	4 or more regional lymph nodes removed	No radiation and/or cancer-directed surgery	No/Unknown	None/Unknown	8480/3: Mucinous adenocarcinoma	8480/3: Mucinous adenocarcinoma	CEA negative/normal; within normal limits	Blank(s)	Blank(s)	34	2	200	675	Alive or dead of other cause	2	Alive	1361910
50-54 years	Male	2015	White	Sigmoid Colon	Malignant	Moderately differentiated; Grade II	Positive histology	N0	T4a	40	4 or more regional lymph nodes removed	No radiation and/or cancer-directed surgery	No/Unknown	None/Unknown	8140/3: Adenocarcinoma, NOS	8140/3: Adenocarcinoma, NOS	CEA negative/normal; within normal limits	Blank(s)	Blank(s)	36	0	91	500	Alive or dead of other cause	57	Alive	1362175
40-44 years	Male	2015	Asian or Pacific Islander	Sigmoid Colon	Malignant	Moderately differentiated; Grade II	Positive histology	N1b	T4a	30	4 or more regional lymph nodes removed	No radiation and/or cancer-directed surgery	Yes	None/Unknown	8140/3: Adenocarcinoma, NOS	8140/3: Adenocarcinoma, NOS	CEA positive/elevated	Blank(s)	Blank(s)	19	2	45	500	Alive or dead of other cause	55	Alive	1363384
70-74 years	Male	2015	Asian or Pacific Islander	Sigmoid Colon	Malignant	Moderately differentiated; Grade II	Positive histology	N2a	T4a	40	4 or more regional lymph nodes removed	No radiation and/or cancer-directed surgery	No/Unknown	None/Unknown	8140/3: Adenocarcinoma, NOS	8140/3: Adenocarcinoma, NOS	CEA negative/normal; within normal limits	Blank(s)	Blank(s)	14	4	23	500	Alive or dead of other cause	51	Alive	1364528
65-69 years	Male	2015	White	Ascending Colon	Malignant	Undifferentiated; anaplastic; Grade IV	Positive histology	N2a	T4a	30	4 or more regional lymph nodes removed	No radiation and/or cancer-directed surgery	Yes	None/Unknown	8490/3: Signet ring cell carcinoma	8490/3: Signet ring cell carcinoma	CEA negative/normal; within normal limits	Blank(s)	Blank(s)	28	5	19	500	Alive or dead of other cause	55	Alive	1366524
85+ years	Female	2015	White	Sigmoid Colon	Malignant	Moderately differentiated; Grade II	Positive histology	N1a	T4b	32	4 or more regional lymph nodes removed	No radiation and/or cancer-directed surgery	No/Unknown	None/Unknown	8140/3: Adenocarcinoma, NOS	8140/3: Adenocarcinoma, NOS	CEA negative/normal; within normal limits	Blank(s)	Blank(s)	19	1	75	700	Alive or dead of other cause	54	Alive	1366530
70-74 years	Male	2015	White	Ascending Colon	Malignant	Poorly differentiated; Grade III	Positive histology	N0	T4a	30	4 or more regional lymph nodes removed	No radiation and/or cancer-directed surgery	Yes	None/Unknown	8140/3: Adenocarcinoma, NOS	8140/3: Adenocarcinoma, NOS	CEA positive/elevated	Blank(s)	Blank(s)	19	0	200	500	Alive or dead of other cause	52	Alive	1367083
85+ years	Female	2015	White	Transverse Colon	Malignant	Poorly differentiated; Grade III	Positive histology	N1	T4	40	4 or more regional lymph nodes removed	No radiation and/or cancer-directed surgery	No/Unknown	None/Unknown	8246/3: Neuroendocrine carcinoma, NOS	8246/3: Neuroendocrine carcinoma, NOS	Blank(s)	Blank(s)	Blank(s)	13	12	35	500	Dead (attributable to this cancer dx)	0	Colon excluding Rectum	1367464
65-69 years	Female	2015	White	Ascending Colon	Malignant	Moderately differentiated; Grade II	Positive histology	N1a	T4b	40	4 or more regional lymph nodes removed	No radiation and/or cancer-directed surgery	Yes	None/Unknown	8140/3: Adenocarcinoma, NOS	8140/3: Adenocarcinoma, NOS	CEA positive/elevated	Blank(s)	Blank(s)	46	1	100	700	Alive or dead of other cause	1	Alive	1368175
65-69 years	Male	2015	Asian or Pacific Islander	Sigmoid Colon	Malignant	Poorly differentiated; Grade III	Positive histology	N1b	T4a	30	4 or more regional lymph nodes removed	No radiation and/or cancer-directed surgery	Yes	None/Unknown	8480/3: Mucinous adenocarcinoma	8480/3: Mucinous adenocarcinoma	CEA negative/normal; within normal limits	Blank(s)	Blank(s)	6	2	40	500	Alive or dead of other cause	51	Alive	1368939
70-74 years	Female	2015	Asian or Pacific Islander	Transverse Colon	Malignant	Poorly differentiated; Grade III	Positive histology	N1b	T4b	40	4 or more regional lymph nodes removed	No radiation and/or cancer-directed surgery	Yes	None/Unknown	8480/3: Mucinous adenocarcinoma	8480/3: Mucinous adenocarcinoma	Not documented; Interpretation not assessed or unknown if assessed	Blank(s)	Blank(s)	45	2	60	570	Alive or dead of other cause	51	Alive	1368987
55-59 years	Female	2015	White	Ascending Colon	Malignant	Moderately differentiated; Grade II	Positive histology	N2b	T4a	40	4 or more regional lymph nodes removed	No radiation and/or cancer-directed surgery	Yes	None/Unknown	8140/3: Adenocarcinoma, NOS	8140/3: Adenocarcinoma, NOS	Not documented; Interpretation not assessed or unknown if assessed	Blank(s)	Blank(s)	48	13	48	550	Alive or dead of other cause	54	Alive	1369135
85+ years	Female	2015	Asian or Pacific Islander	Hepatic Flexure	Malignant	Moderately differentiated; Grade II	Positive histology	N0	T4a	40	4 or more regional lymph nodes removed	No radiation and/or cancer-directed surgery	No/Unknown	None/Unknown	8263/3: Adenocarcinoma in tubulovillous adenoma	8263/3: Adenocarcinoma in tubulovillous adenoma	Not documented; Interpretation not assessed or unknown if assessed	Blank(s)	Blank(s)	22	0	55	500	Dead (attributable to this cancer dx)	16	Colon excluding Rectum	1369593
50-54 years	Male	2015	White	Sigmoid Colon	Malignant	Unknown	Positive histology	NX	T4b	0	None	No radiation and/or cancer-directed surgery	Yes	None/Unknown	8480/3: Mucinous adenocarcinoma	8480/3: Mucinous adenocarcinoma	Not documented; Interpretation not assessed or unknown if assessed	Blank(s)	Blank(s)	0	98	999	750	Alive or dead of other cause	0	Alive	1371752
55-59 years	Female	2015	Asian or Pacific Islander	Descending Colon	Malignant	Moderately differentiated; Grade II	Positive histology	N1a	T4a	30	1 to 3 regional lymph nodes removed	No radiation and/or cancer-directed surgery	No/Unknown	None/Unknown	8140/3: Adenocarcinoma, NOS	8140/3: Adenocarcinoma, NOS	Not documented; Interpretation not assessed or unknown if assessed	Blank(s)	Blank(s)	27	1	60	500	Alive or dead of other cause	53	Alive	1371757
55-59 years	Male	2015	Asian or Pacific Islander	Hepatic Flexure	Malignant	Moderately differentiated; Grade II	Positive histology	N0	T4a	40	4 or more regional lymph nodes removed	No radiation and/or cancer-directed surgery	No/Unknown	None/Unknown	8140/3: Adenocarcinoma, NOS	8140/3: Adenocarcinoma, NOS	CEA positive/elevated	Blank(s)	Blank(s)	19	0	80	500	Dead (attributable to this cancer dx)	0	Other Cause of Death	1371813
70-74 years	Female	2015	White	Descending Colon	Malignant	Moderately differentiated; Grade II	Positive histology	N0	T4a	40	4 or more regional lymph nodes removed	No radiation and/or cancer-directed surgery	No/Unknown	None/Unknown	8140/3: Adenocarcinoma, NOS	8140/3: Adenocarcinoma, NOS	Not documented; Interpretation not assessed or unknown if assessed	Blank(s)	Blank(s)	18	0	26	500	Alive or dead of other cause	54	Alive	1372264
70-74 years	Female	2015	White	Hepatic Flexure	Malignant	Undifferentiated; anaplastic; Grade IV	Positive histology	N1b	T4a	40	4 or more regional lymph nodes removed	No radiation and/or cancer-directed surgery	Yes	None/Unknown	8490/3: Signet ring cell carcinoma	8490/3: Signet ring cell carcinoma	CEA positive/elevated	Blank(s)	Blank(s)	15	3	50	500	Dead (attributable to this cancer dx)	4	Colon excluding Rectum	1372722
65-69 years	Male	2015	White	Sigmoid Colon	Malignant	Poorly differentiated; Grade III	Positive histology	N2b	T4a	30	4 or more regional lymph nodes removed	Radiation after surgery	Yes	Beam radiation	8480/3: Mucinous adenocarcinoma	8480/3: Mucinous adenocarcinoma	Not documented; Interpretation not assessed or unknown if assessed	Blank(s)	Blank(s)	17	7	85	500	Dead (attributable to this cancer dx)	11	Colon excluding Rectum	1372907
55-59 years	Male	2015	Black	Transverse Colon	Malignant	Moderately differentiated; Grade II	Positive histology	N0	T4b	0	None	Radiation after surgery	No/Unknown	Beam radiation	8140/3: Adenocarcinoma, NOS	8140/3: Adenocarcinoma, NOS	CEA positive/elevated	Blank(s)	Blank(s)	0	98	100	655	Dead (attributable to this cancer dx)	7	Colon excluding Rectum	1374076
35-39 years	Female	2015	Asian or Pacific Islander	Descending Colon	Malignant	Moderately differentiated; Grade II	Positive histology	N2b	T4a	30	4 or more regional lymph nodes removed	No radiation and/or cancer-directed surgery	Yes	None/Unknown	8140/3: Adenocarcinoma, NOS	8140/3: Adenocarcinoma, NOS	Not documented; Interpretation not assessed or unknown if assessed	Blank(s)	Blank(s)	16	14	70	550	Alive or dead of other cause	51	Alive	1374914
40-44 years	Male	2015	Asian or Pacific Islander	Sigmoid Colon	Malignant	Undifferentiated; anaplastic; Grade IV	Positive histology	N1b	T4a	30	4 or more regional lymph nodes removed	No radiation and/or cancer-directed surgery	Yes	None/Unknown	8140/3: Adenocarcinoma, NOS	8140/3: Adenocarcinoma, NOS	CEA negative/normal; within normal limits	Blank(s)	Blank(s)	22	3	80	500	Alive or dead of other cause	53	Alive	1375422
65-69 years	Female	2015	Asian or Pacific Islander	Sigmoid Colon	Malignant	Poorly differentiated; Grade III	Positive histology	N1a	T4a	30	4 or more regional lymph nodes removed	No radiation and/or cancer-directed surgery	No/Unknown	None/Unknown	8263/3: Adenocarcinoma in tubulovillous adenoma	8263/3: Adenocarcinoma in tubulovillous adenoma	Not documented; Interpretation not assessed or unknown if assessed	Blank(s)	Blank(s)	9	1	65	500	Dead (attributable to this cancer dx)	21	Colon excluding Rectum	1376690
80-84 years	Female	2015	White	Sigmoid Colon	Malignant	Poorly differentiated; Grade III	Positive histology	N1NOS	T4a	40	4 or more regional lymph nodes removed	No radiation and/or cancer-directed surgery	Yes	None/Unknown	8480/3: Mucinous adenocarcinoma	8480/3: Mucinous adenocarcinoma	Not documented; Interpretation not assessed or unknown if assessed	Blank(s)	Blank(s)	29	1	75	500	Alive or dead of other cause	10	Urinary Bladder	1376766
45-49 years	Male	2015	White	Sigmoid Colon	Malignant	Moderately differentiated; Grade II	Positive histology	N0	T4b	40	4 or more regional lymph nodes removed	No radiation and/or cancer-directed surgery	Yes	None/Unknown	8140/3: Adenocarcinoma, NOS	8140/3: Adenocarcinoma, NOS	Not documented; Interpretation not assessed or unknown if assessed	Blank(s)	Blank(s)	25	0	90	570	Alive or dead of other cause	47	Alive	1376862
40-44 years	Male	2015	White	Sigmoid Colon	Malignant	Moderately differentiated; Grade II	Positive histology	N2a	T4b	30	4 or more regional lymph nodes removed	No radiation and/or cancer-directed surgery	Yes	None/Unknown	8210/3: Adenocarcinoma in adenomatous polyp	8210/3: Adenocarcinoma in adenomatous polyp	CEA positive/elevated	Blank(s)	Blank(s)	17	5	32	600	Dead (attributable to this cancer dx)	9	Colon excluding Rectum	1376875
65-69 years	Male	2014	Asian or Pacific Islander	Sigmoid Colon	Malignant	Moderately differentiated; Grade II	Positive histology	NX	T4b	0	None	No radiation and/or cancer-directed surgery	No/Unknown	None/Unknown	8140/3: Adenocarcinoma, NOS	8140/3: Adenocarcinoma, NOS	Not documented; Interpretation not assessed or unknown if assessed	Blank(s)	Blank(s)	0	98	70	750	Alive or dead of other cause	61	Alive	1378733
85+ years	Female	2015	White	Ascending Colon	Malignant	Moderately differentiated; Grade II	Positive histology	N2a	T4a	30	4 or more regional lymph nodes removed	No radiation and/or cancer-directed surgery	No/Unknown	None/Unknown	8140/3: Adenocarcinoma, NOS	8140/3: Adenocarcinoma, NOS	CEA negative/normal; within normal limits	Blank(s)	Blank(s)	22	5	50	500	Dead (attributable to this cancer dx)	26	Colon excluding Rectum	1379103
85+ years	Male	2015	Asian or Pacific Islander	Sigmoid Colon	Malignant	Moderately differentiated; Grade II	Positive histology	N2a	T4a	30	4 or more regional lymph nodes removed	No radiation and/or cancer-directed surgery	No/Unknown	None/Unknown	8140/3: Adenocarcinoma, NOS	8140/3: Adenocarcinoma, NOS	CEA positive/elevated	Blank(s)	Blank(s)	25	5	35	500	Dead (attributable to this cancer dx)	27	Colon excluding Rectum	1379205
70-74 years	Male	2015	Asian or Pacific Islander	Sigmoid Colon	Malignant	Well differentiated; Grade I	Positive histology	N2b	T4b	50	4 or more regional lymph nodes removed	No radiation and/or cancer-directed surgery	Yes	None/Unknown	8140/3: Adenocarcinoma, NOS	8140/3: Adenocarcinoma, NOS	CEA positive/elevated	Blank(s)	Blank(s)	26	7	60	570	Alive or dead of other cause	49	Alive	1379404
65-69 years	Male	2015	White	Large Intestine, NOS	Malignant	Unknown	Positive histology	N0	T4b	0	None	No radiation and/or cancer-directed surgery	No/Unknown	None/Unknown	8140/3: Adenocarcinoma, NOS	8140/3: Adenocarcinoma, NOS	Not documented; Interpretation not assessed or unknown if assessed	Blank(s)	Blank(s)	0	98	999	600	Dead (attributable to this cancer dx)	0	Miscellaneous Malignant Cancer	1379475
55-59 years	Female	2015	Black	Sigmoid Colon	Malignant	Moderately differentiated; Grade II	Positive histology	N1NOS	T4b	0	None	No radiation and/or cancer-directed surgery	Yes	None/Unknown	8140/3: Adenocarcinoma, NOS	8140/3: Adenocarcinoma, NOS	CEA positive/elevated	Blank(s)	Blank(s)	0	98	999	600	Dead (attributable to this cancer dx)	18	Colon excluding Rectum	1379567
50-54 years	Male	2015	White	Sigmoid Colon	Malignant	Moderately differentiated; Grade II	Positive histology	N0	T4a	30	4 or more regional lymph nodes removed	No radiation and/or cancer-directed surgery	No/Unknown	None/Unknown	8263/3: Adenocarcinoma in tubulovillous adenoma	8263/3: Adenocarcinoma in tubulovillous adenoma	CEA negative/normal; within normal limits	Blank(s)	Blank(s)	15	0	27	500	Alive or dead of other cause	51	Alive	1379722
55-59 years	Male	2015	Asian or Pacific Islander	Sigmoid Colon	Malignant	Moderately differentiated; Grade II	Positive histology	N1a	T4a	40	4 or more regional lymph nodes removed	No radiation and/or cancer-directed surgery	Yes	None/Unknown	8140/3: Adenocarcinoma, NOS	8140/3: Adenocarcinoma, NOS	Not documented; Interpretation not assessed or unknown if assessed	Blank(s)	Blank(s)	13	1	30	550	Alive or dead of other cause	53	Alive	1379854
80-84 years	Female	2015	White	Transverse Colon	Malignant	Moderately differentiated; Grade II	Positive histology	N1b	T4b	40	4 or more regional lymph nodes removed	No radiation and/or cancer-directed surgery	No/Unknown	None/Unknown	8140/3: Adenocarcinoma, NOS	8140/3: Adenocarcinoma, NOS	CEA negative/normal; within normal limits	Blank(s)	Blank(s)	25	2	40	600	Alive or dead of other cause	25	Diabetes Mellitus	1380120
45-49 years	Female	2015	Asian or Pacific Islander	Splenic Flexure	Malignant	Poorly differentiated; Grade III	Positive histology	N2b	T4b	40	4 or more regional lymph nodes removed	No radiation and/or cancer-directed surgery	Yes	None/Unknown	8140/3: Adenocarcinoma, NOS	8140/3: Adenocarcinoma, NOS	CEA negative/normal; within normal limits	Blank(s)	Blank(s)	10	7	100	655	Dead (attributable to this cancer dx)	14	Colon excluding Rectum	1380404
85+ years	Female	2015	White	Sigmoid Colon	Malignant	Moderately differentiated; Grade II	Positive histology	N0	T4a	30	4 or more regional lymph nodes removed	No radiation and/or cancer-directed surgery	No/Unknown	None/Unknown	8140/3: Adenocarcinoma, NOS	8140/3: Adenocarcinoma, NOS	Not documented; Interpretation not assessed or unknown if assessed	Blank(s)	Blank(s)	25	0	85	500	Alive or dead of other cause	53	Alive	1380961
50-54 years	Male	2015	White	Sigmoid Colon	Malignant	Moderately differentiated; Grade II	Positive histology	N1NOS	T4b	32	4 or more regional lymph nodes removed	Radiation prior to surgery	Yes	Beam radiation	8140/3: Adenocarcinoma, NOS	8140/3: Adenocarcinoma, NOS	CEA positive/elevated	Blank(s)	Blank(s)	7	0	80	750	Alive or dead of other cause	52	Alive	1381470
45-49 years	Male	2015	White	Descending Colon	Malignant	Moderately differentiated; Grade II	Positive histology	N0	T4a	40	4 or more regional lymph nodes removed	No radiation and/or cancer-directed surgery	No/Unknown	None/Unknown	8140/3: Adenocarcinoma, NOS	8140/3: Adenocarcinoma, NOS	CEA positive/elevated	Blank(s)	Blank(s)	17	0	80	500	Alive or dead of other cause	50	Alive	1381684
80-84 years	Male	2015	White	Ascending Colon	Malignant	Moderately differentiated; Grade II	Positive histology	N0	T4a	40	4 or more regional lymph nodes removed	No radiation and/or cancer-directed surgery	Yes	None/Unknown	8140/3: Adenocarcinoma, NOS	8140/3: Adenocarcinoma, NOS	CEA positive/elevated	Blank(s)	Blank(s)	18	0	95	500	Alive or dead of other cause	49	Alive	1382665
75-79 years	Male	2015	White	Sigmoid Colon	Malignant	Moderately differentiated; Grade II	Positive histology	N2a	T4a	30	4 or more regional lymph nodes removed	No radiation and/or cancer-directed surgery	No/Unknown	None/Unknown	8140/3: Adenocarcinoma, NOS	8140/3: Adenocarcinoma, NOS	CEA negative/normal; within normal limits	Blank(s)	Blank(s)	16	4	70	500	Dead (attributable to this cancer dx)	7	Colon excluding Rectum	1383768
80-84 years	Male	2015	White	Descending Colon	Malignant	Moderately differentiated; Grade II	Positive histology	N0	T4a	30	4 or more regional lymph nodes removed	No radiation and/or cancer-directed surgery	No/Unknown	None/Unknown	8140/3: Adenocarcinoma, NOS	8140/3: Adenocarcinoma, NOS	Not documented; Interpretation not assessed or unknown if assessed	Blank(s)	Blank(s)	30	0	43	500	Dead (attributable to this cancer dx)	0	Colon excluding Rectum	1383882
60-64 years	Female	2015	Asian or Pacific Islander	Sigmoid Colon	Malignant	Moderately differentiated; Grade II	Positive histology	N1b	T4a	30	4 or more regional lymph nodes removed	No radiation and/or cancer-directed surgery	Yes	None/Unknown	8140/3: Adenocarcinoma, NOS	8140/3: Adenocarcinoma, NOS	CEA negative/normal; within normal limits	Blank(s)	Blank(s)	23	2	35	500	Alive or dead of other cause	49	Alive	1384606
75-79 years	Male	2015	Asian or Pacific Islander	Transverse Colon	Malignant	Moderately differentiated; Grade II	Positive histology	N1b	T4a	30	4 or more regional lymph nodes removed	No radiation and/or cancer-directed surgery	Yes	None/Unknown	8140/3: Adenocarcinoma, NOS	8140/3: Adenocarcinoma, NOS	CEA positive/elevated	Blank(s)	Blank(s)	15	2	63	500	Alive or dead of other cause	48	Alive	1384698
85+ years	Male	2015	Asian or Pacific Islander	Ascending Colon	Malignant	Moderately differentiated; Grade II	Positive histology	N0	T4a	40	4 or more regional lymph nodes removed	No radiation and/or cancer-directed surgery	No/Unknown	None/Unknown	8140/3: Adenocarcinoma, NOS	8140/3: Adenocarcinoma, NOS	CEA positive/elevated	Blank(s)	Blank(s)	14	0	45	500	Alive or dead of other cause	48	Alive	1384739
85+ years	Female	2015	White	Ascending Colon	Malignant	Poorly differentiated; Grade III	Positive histology	N1b	T4a	30	4 or more regional lymph nodes removed	No radiation and/or cancer-directed surgery	No/Unknown	None/Unknown	8140/3: Adenocarcinoma, NOS	8140/3: Adenocarcinoma, NOS	CEA positive/elevated	Blank(s)	Blank(s)	14	3	27	500	Dead (attributable to this cancer dx)	15	Colon excluding Rectum	1384748
65-69 years	Female	2015	White	Sigmoid Colon	Malignant	Moderately differentiated; Grade II	Positive histology	N1b	T4a	30	4 or more regional lymph nodes removed	No radiation and/or cancer-directed surgery	Yes	None/Unknown	8140/3: Adenocarcinoma, NOS	8140/3: Adenocarcinoma, NOS	CEA positive/elevated	Blank(s)	Blank(s)	18	2	100	500	Dead (missing/unknown COD)	9	State DC not available or state DC available but no COD	1385511
70-74 years	Female	2015	Black	Ascending Colon	Malignant	Moderately differentiated; Grade II	Positive histology	N0	T4a	40	4 or more regional lymph nodes removed	No radiation and/or cancer-directed surgery	Yes	None/Unknown	8140/3: Adenocarcinoma, NOS	8140/3: Adenocarcinoma, NOS	Not documented; Interpretation not assessed or unknown if assessed	Blank(s)	Blank(s)	17	0	30	500	Alive or dead of other cause	49	Alive	1386230
45-49 years	Male	2015	White	Sigmoid Colon	Malignant	Moderately differentiated; Grade II	Positive histology	N2a	T4a	30	4 or more regional lymph nodes removed	No radiation and/or cancer-directed surgery	Yes	None/Unknown	8140/3: Adenocarcinoma, NOS	8140/3: Adenocarcinoma, NOS	CEA positive/elevated	Blank(s)	Blank(s)	15	4	40	500	Alive or dead of other cause	49	Alive	1386441
25-29 years	Male	2015	Asian or Pacific Islander	Splenic Flexure	Malignant	Moderately differentiated; Grade II	Positive histology	N2a	T4b	41	4 or more regional lymph nodes removed	No radiation and/or cancer-directed surgery	Yes	None/Unknown	8210/3: Adenocarcinoma in adenomatous polyp	8210/3: Adenocarcinoma in adenomatous polyp	Not documented; Interpretation not assessed or unknown if assessed	Blank(s)	Blank(s)	31	5	40	600	Dead (attributable to this cancer dx)	48	Colon excluding Rectum	1387875
55-59 years	Male	2015	Asian or Pacific Islander	Transverse Colon	Malignant	Moderately differentiated; Grade II	Positive histology	N0	T4a	40	4 or more regional lymph nodes removed	No radiation and/or cancer-directed surgery	No/Unknown	None/Unknown	8480/3: Mucinous adenocarcinoma	8480/3: Mucinous adenocarcinoma	Not documented; Interpretation not assessed or unknown if assessed	Blank(s)	Blank(s)	25	0	35	500	Dead (attributable to this cancer dx)	44	Colon excluding Rectum	1388295
55-59 years	Male	2015	White	Sigmoid Colon	Malignant	Moderately differentiated; Grade II	Positive histology	N0	T4b	30	4 or more regional lymph nodes removed	No radiation and/or cancer-directed surgery	No/Unknown	None/Unknown	8140/3: Adenocarcinoma, NOS	8140/3: Adenocarcinoma, NOS	Not documented; Interpretation not assessed or unknown if assessed	Blank(s)	Blank(s)	20	0	26	750	Alive or dead of other cause	48	Alive	1388360
85+ years	Male	2015	Asian or Pacific Islander	Sigmoid Colon	Malignant	Moderately differentiated; Grade II	Positive histology	N1b	T4a	40	4 or more regional lymph nodes removed	No radiation and/or cancer-directed surgery	No/Unknown	None/Unknown	8140/3: Adenocarcinoma, NOS	8140/3: Adenocarcinoma, NOS	Not documented; Interpretation not assessed or unknown if assessed	Blank(s)	Blank(s)	14	3	55	500	Alive or dead of other cause	15	Diseases of Heart	1389200
35-39 years	Female	2015	Asian or Pacific Islander	Ascending Colon	Malignant	Moderately differentiated; Grade II	Positive histology	N1b	T4a	40	4 or more regional lymph nodes removed	No radiation and/or cancer-directed surgery	Yes	None/Unknown	8140/3: Adenocarcinoma, NOS	8140/3: Adenocarcinoma, NOS	CEA positive/elevated	Blank(s)	Blank(s)	48	2	50	500	Alive or dead of other cause	51	Alive	1389609
55-59 years	Male	2015	White	Ascending Colon	Malignant	Poorly differentiated; Grade III	Positive histology	N1b	T4a	40	4 or more regional lymph nodes removed	Radiation after surgery	Yes	Beam radiation	8255/3: Adenocarcinoma with mixed subtypes	8255/3: Adenocarcinoma with mixed subtypes	CEA positive/elevated	Blank(s)	Blank(s)	34	3	41	500	Alive or dead of other cause	45	Alive	1390453
75-79 years	Female	2015	White	Ascending Colon	Malignant	Poorly differentiated; Grade III	Positive histology	N1a	T4b	40	4 or more regional lymph nodes removed	Radiation after surgery	No/Unknown	Beam radiation	8140/3: Adenocarcinoma, NOS	8140/3: Adenocarcinoma, NOS	Not documented; Interpretation not assessed or unknown if assessed	Blank(s)	Blank(s)	21	1	90	655	Dead (attributable to this cancer dx)	11	Colon excluding Rectum	1391629
55-59 years	Female	2015	Black	Hepatic Flexure	Malignant	Moderately differentiated; Grade II	Positive histology	N1a	T4a	40	4 or more regional lymph nodes removed	No radiation and/or cancer-directed surgery	Yes	None/Unknown	8480/3: Mucinous adenocarcinoma	8480/3: Mucinous adenocarcinoma	CEA positive/elevated	Blank(s)	Blank(s)	70	1	60	500	Alive or dead of other cause	48	Alive	1391996
85+ years	Male	2014	White	Large Intestine, NOS	Malignant	Unknown	Clinical diagnosis only	N0	T4b	0	None	No radiation and/or cancer-directed surgery	No/Unknown	None/Unknown	8000/3: Neoplasm, malignant	8000/3: Neoplasm, malignant	Not documented; Interpretation not assessed or unknown if assessed	Blank(s)	Blank(s)	0	98	999	750	Dead (attributable to this cancer dx)	0	Colon excluding Rectum	1392682
85+ years	Female	2014	White	Sigmoid Colon	Malignant	Poorly differentiated; Grade III	Positive histology	N0	T4b	0	None	No radiation and/or cancer-directed surgery	No/Unknown	None/Unknown	8140/3: Adenocarcinoma, NOS	8140/3: Adenocarcinoma, NOS	CEA positive/elevated	Blank(s)	Blank(s)	0	98	999	800	Dead (attributable to this cancer dx)	11	Colon excluding Rectum	4470303
60-64 years	Female	2010	Black	Ascending Colon	Malignant	Moderately differentiated; Grade II	Positive histology	N1b	T4a	40	4 or more regional lymph nodes removed	No radiation and/or cancer-directed surgery	Yes	None/Unknown	8140/3: Adenocarcinoma, NOS	8140/3: Adenocarcinoma, NOS	Not documented; Interpretation not assessed or unknown if assessed	Blank(s)	Blank(s)	14	2	40	500	Alive or dead of other cause	21	Cervix Uteri	4555576
80-84 years	Female	2012	White	Sigmoid Colon	Malignant	Moderately differentiated; Grade II	Positive histology	N1NOS	T4a	30	4 or more regional lymph nodes removed	No radiation and/or cancer-directed surgery	Yes	None/Unknown	8140/3: Adenocarcinoma, NOS	8140/3: Adenocarcinoma, NOS	Not documented; Interpretation not assessed or unknown if assessed	Blank(s)	Blank(s)	12	1	30	500	Dead (attributable to this cancer dx)	82	Colon excluding Rectum	4576927
60-64 years	Male	2011	White	Descending Colon	Malignant	Poorly differentiated; Grade III	Positive histology	N2a	T4a	40	4 or more regional lymph nodes removed	No radiation and/or cancer-directed surgery	Yes	None/Unknown	8140/3: Adenocarcinoma, NOS	8140/3: Adenocarcinoma, NOS	CEA negative/normal; within normal limits	Blank(s)	Blank(s)	24	6	40	500	Alive or dead of other cause	96	Alive	4669586
85+ years	Female	2011	White	Splenic Flexure	Malignant	Undifferentiated; anaplastic; Grade IV	Positive histology	N0	T4a	41	4 or more regional lymph nodes removed	No radiation and/or cancer-directed surgery	No/Unknown	None/Unknown	8490/3: Signet ring cell carcinoma	8490/3: Signet ring cell carcinoma	Not documented; Interpretation not assessed or unknown if assessed	Blank(s)	Blank(s)	15	0	90	550	Dead (attributable to this cancer dx)	15	Colon excluding Rectum	4736131
85+ years	Female	2012	White	Descending Colon	Malignant	Moderately differentiated; Grade II	Positive histology	N0	T4a	41	4 or more regional lymph nodes removed	No radiation and/or cancer-directed surgery	No/Unknown	None/Unknown	8140/3: Adenocarcinoma, NOS	8140/3: Adenocarcinoma, NOS	Not documented; Interpretation not assessed or unknown if assessed	Blank(s)	Blank(s)	10	0	65	500	Alive or dead of other cause	17	Septicemia	4772292
65-69 years	Female	2014	Black	Ascending Colon	Malignant	Moderately differentiated; Grade II	Positive histology	N1b	T4a	40	4 or more regional lymph nodes removed	No radiation and/or cancer-directed surgery	Yes	None/Unknown	8480/3: Mucinous adenocarcinoma	8480/3: Mucinous adenocarcinoma	CEA negative/normal; within normal limits	Blank(s)	Blank(s)	30	2	91	500	Dead (attributable to this cancer dx)	33	Colon excluding Rectum	4776835
80-84 years	Female	2010	White	Ascending Colon	Malignant	Poorly differentiated; Grade III	Positive histology	N2b	T4a	40	4 or more regional lymph nodes removed	No radiation and/or cancer-directed surgery	No/Unknown	None/Unknown	8140/3: Adenocarcinoma, NOS	8140/3: Adenocarcinoma, NOS	Not documented; Interpretation not assessed or unknown if assessed	Blank(s)	Blank(s)	24	7	52	500	Alive or dead of other cause	0	Chronic Obstructive Pulmonary Disease and Allied Cond	4778298
85+ years	Female	2010	White	Ascending Colon	Malignant	Moderately differentiated; Grade II	Positive histology	N0	T4a	40	4 or more regional lymph nodes removed	No radiation and/or cancer-directed surgery	No/Unknown	None/Unknown	8480/3: Mucinous adenocarcinoma	8480/3: Mucinous adenocarcinoma	Not documented; Interpretation not assessed or unknown if assessed	Blank(s)	Blank(s)	13	0	30	500	Dead (attributable to this cancer dx)	5	Colon excluding Rectum	4780061
75-79 years	Female	2011	White	Large Intestine, NOS	Malignant	Well differentiated; Grade I	Positive histology	N1a	T4b	40	4 or more regional lymph nodes removed	No radiation and/or cancer-directed surgery	No/Unknown	None/Unknown	8140/3: Adenocarcinoma, NOS	8140/3: Adenocarcinoma, NOS	CEA negative/normal; within normal limits	Blank(s)	Blank(s)	37	1	70	750	Alive or dead of other cause	103	Alive	4790458
80-84 years	Female	2010	White	Sigmoid Colon	Malignant	Moderately differentiated; Grade II	Positive histology	N1b	T4a	30	4 or more regional lymph nodes removed	No radiation and/or cancer-directed surgery	Yes	None/Unknown	8140/3: Adenocarcinoma, NOS	8140/3: Adenocarcinoma, NOS	Not documented; Interpretation not assessed or unknown if assessed	Blank(s)	Blank(s)	12	3	35	500	Alive or dead of other cause	73	Urinary Bladder	4810078
70-74 years	Female	2011	White	Ascending Colon	Malignant	Moderately differentiated; Grade II	Positive histology	N1a	T4a	40	4 or more regional lymph nodes removed	No radiation and/or cancer-directed surgery	Yes	None/Unknown	8140/3: Adenocarcinoma, NOS	8140/3: Adenocarcinoma, NOS	CEA positive/elevated	Blank(s)	Blank(s)	22	1	41	550	Alive or dead of other cause	96	Alive	4810526
80-84 years	Male	2014	White	Transverse Colon	Malignant	Poorly differentiated; Grade III	Positive histology	N1b	T4b	40	4 or more regional lymph nodes removed	No radiation and/or cancer-directed surgery	Yes	None/Unknown	8140/3: Adenocarcinoma, NOS	8140/3: Adenocarcinoma, NOS	Not documented; Interpretation not assessed or unknown if assessed	Blank(s)	Blank(s)	17	3	45	655	Alive or dead of other cause	45	Diseases of Heart	4848317
85+ years	Female	2014	White	Ascending Colon	Malignant	Moderately differentiated; Grade II	Positive histology	N0	T4a	40	4 or more regional lymph nodes removed	No radiation and/or cancer-directed surgery	No/Unknown	None/Unknown	8210/3: Adenocarcinoma in adenomatous polyp	8210/3: Adenocarcinoma in adenomatous polyp	Not documented; Interpretation not assessed or unknown if assessed	Blank(s)	Blank(s)	2	0	70	550	Dead (attributable to this cancer dx)	22	Colon excluding Rectum	4896170
50-54 years	Female	2013	White	Sigmoid Colon	Malignant	Poorly differentiated; Grade III	Positive histology	N1NOS	T4a	40	4 or more regional lymph nodes removed	No radiation and/or cancer-directed surgery	Yes	None/Unknown	8510/3: Medullary carcinoma, NOS	8510/3: Medullary carcinoma, NOS	CEA negative/normal; within normal limits	Blank(s)	Blank(s)	21	0	60	550	Alive or dead of other cause	75	Alive	4915370
60-64 years	Female	2010	White	Ascending Colon	Malignant	Unknown	Positive histology	N0	T4	70	4 or more regional lymph nodes removed	No radiation and/or cancer-directed surgery	No/Unknown	None/Unknown	8240/3: Carcinoid tumor, NOS	8240/3: Carcinoid tumor, NOS	Blank(s)	Blank(s)	Blank(s)	8	0	25	500	Alive or dead of other cause	114	Alive	4948369
55-59 years	Female	2010	White	Splenic Flexure	Malignant	Poorly differentiated; Grade III	Positive histology	N1b	T4b	40	4 or more regional lymph nodes removed	No radiation and/or cancer-directed surgery	Yes	None/Unknown	8140/3: Adenocarcinoma, NOS	8140/3: Adenocarcinoma, NOS	Not documented; Interpretation not assessed or unknown if assessed	Blank(s)	Blank(s)	15	3	40	600	Dead (attributable to this cancer dx)	46	Colon excluding Rectum	4973465
85+ years	Female	2015	White	Ascending Colon	Malignant	Undifferentiated; anaplastic; Grade IV	Positive histology	N2a	T4a	40	4 or more regional lymph nodes removed	No radiation and/or cancer-directed surgery	No/Unknown	None/Unknown	8490/3: Signet ring cell carcinoma	8490/3: Signet ring cell carcinoma	Not documented; Interpretation not assessed or unknown if assessed	Blank(s)	Blank(s)	18	5	60	500	Dead (attributable to this cancer dx)	48	Colon excluding Rectum	4977950
70-74 years	Female	2010	White	Ascending Colon	Malignant	Poorly differentiated; Grade III	Positive histology	N1	T4	30	4 or more regional lymph nodes removed	No radiation and/or cancer-directed surgery	Yes	None/Unknown	8246/3: Neuroendocrine carcinoma, NOS	8246/3: Neuroendocrine carcinoma, NOS	Blank(s)	Blank(s)	Blank(s)	15	4	40	500	Dead (attributable to this cancer dx)	29	Colon excluding Rectum	5020734
75-79 years	Female	2011	White	Hepatic Flexure	Malignant	Well differentiated; Grade I	Positive histology	N1b	T4a	61	4 or more regional lymph nodes removed	No radiation and/or cancer-directed surgery	No/Unknown	None/Unknown	8480/3: Mucinous adenocarcinoma	8480/3: Mucinous adenocarcinoma	CEA negative/normal; within normal limits	Blank(s)	Blank(s)	24	3	65	550	Dead (attributable to this cancer dx)	6	Colon excluding Rectum	5091311
70-74 years	Male	2014	White	Sigmoid Colon	Malignant	Moderately differentiated; Grade II	Positive histology	N1b	T4b	40	4 or more regional lymph nodes removed	No radiation and/or cancer-directed surgery	No/Unknown	None/Unknown	8140/3: Adenocarcinoma, NOS	8140/3: Adenocarcinoma, NOS	CEA positive/elevated	Blank(s)	Blank(s)	16	3	95	850	Alive or dead of other cause	33	Diseases of Heart	5092138
85+ years	Female	2012	White	Ascending Colon	Malignant	Poorly differentiated; Grade III	Positive histology	N0	T4b	40	4 or more regional lymph nodes removed	No radiation and/or cancer-directed surgery	No/Unknown	None/Unknown	8140/3: Adenocarcinoma, NOS	8140/3: Adenocarcinoma, NOS	CEA positive/elevated	Blank(s)	Blank(s)	24	0	100	800	Alive or dead of other cause	5	Diseases of Heart	5092480
70-74 years	Female	2013	White	Sigmoid Colon	Malignant	Poorly differentiated; Grade III	Positive histology	N1b	T4a	30	1 to 3 regional lymph nodes removed	No radiation and/or cancer-directed surgery	No/Unknown	None/Unknown	8140/3: Adenocarcinoma, NOS	8140/3: Adenocarcinoma, NOS	Not documented; Interpretation not assessed or unknown if assessed	Blank(s)	Blank(s)	3	3	60	500	Dead (attributable to this cancer dx)	5	Rectum and Rectosigmoid Junction	5096471
85+ years	Male	2011	White	Transverse Colon	Malignant	Undifferentiated; anaplastic; Grade IV	Positive histology	N0	T4a	40	4 or more regional lymph nodes removed	No radiation and/or cancer-directed surgery	No/Unknown	None/Unknown	8255/3: Adenocarcinoma with mixed subtypes	8255/3: Adenocarcinoma with mixed subtypes	CEA positive/elevated	Blank(s)	Blank(s)	14	0	40	500	Alive or dead of other cause	74	Diseases of Heart	5114639
80-84 years	Female	2015	White	Splenic Flexure	Malignant	Poorly differentiated; Grade III	Positive histology	N0	T4b	40	4 or more regional lymph nodes removed	No radiation and/or cancer-directed surgery	No/Unknown	None/Unknown	8480/3: Mucinous adenocarcinoma	8480/3: Mucinous adenocarcinoma	Not documented; Interpretation not assessed or unknown if assessed	Blank(s)	Blank(s)	53	0	80	600	Alive or dead of other cause	48	Alive	5136390
50-54 years	Male	2013	White	Sigmoid Colon	Malignant	Poorly differentiated; Grade III	Positive histology	N2b	T4a	30	4 or more regional lymph nodes removed	No radiation and/or cancer-directed surgery	Yes	None/Unknown	8140/3: Adenocarcinoma, NOS	8140/3: Adenocarcinoma, NOS	CEA positive/elevated	Blank(s)	Blank(s)	28	8	48	500	Alive or dead of other cause	73	Alive	5153311
85+ years	Male	2013	White	Ascending Colon	Malignant	Poorly differentiated; Grade III	Positive histology	N0	T4a	40	4 or more regional lymph nodes removed	No radiation and/or cancer-directed surgery	Yes	None/Unknown	8140/3: Adenocarcinoma, NOS	8140/3: Adenocarcinoma, NOS	Not documented; Interpretation not assessed or unknown if assessed	Blank(s)	Blank(s)	12	0	200	500	Alive or dead of other cause	3	Other Cause of Death	5159181
85+ years	Male	2012	White	Hepatic Flexure	Malignant	Undifferentiated; anaplastic; Grade IV	Positive histology	N2a	T4b	40	4 or more regional lymph nodes removed	No radiation and/or cancer-directed surgery	No/Unknown	None/Unknown	8140/3: Adenocarcinoma, NOS	8140/3: Adenocarcinoma, NOS	CEA negative/normal; within normal limits	Blank(s)	Blank(s)	21	5	70	570	Dead (attributable to this cancer dx)	1	Colon excluding Rectum	5172786
80-84 years	Male	2014	White	Sigmoid Colon	Malignant	Moderately differentiated; Grade II	Positive histology	N1a	T4a	40	4 or more regional lymph nodes removed	No radiation and/or cancer-directed surgery	Yes	None/Unknown	8140/3: Adenocarcinoma, NOS	8140/3: Adenocarcinoma, NOS	CEA positive/elevated	Blank(s)	Blank(s)	15	1	55	500	Alive or dead of other cause	18	Prostate	5173158
85+ years	Male	2014	White	Hepatic Flexure	Malignant	Moderately differentiated; Grade II	Positive histology	N2a	T4a	40	4 or more regional lymph nodes removed	No radiation and/or cancer-directed surgery	No/Unknown	None/Unknown	8140/3: Adenocarcinoma, NOS	8140/3: Adenocarcinoma, NOS	Not documented; Interpretation not assessed or unknown if assessed	Blank(s)	Blank(s)	41	6	37	500	Alive or dead of other cause	0	Chronic Lymphocytic Leukemia	5197663
85+ years	Female	2011	White	Ascending Colon	Malignant	Moderately differentiated; Grade II	Positive histology	N1a	T4a	40	4 or more regional lymph nodes removed	No radiation and/or cancer-directed surgery	Yes	None/Unknown	8140/3: Adenocarcinoma, NOS	8140/3: Adenocarcinoma, NOS	CEA negative/normal; within normal limits	Blank(s)	Blank(s)	35	1	10	500	Dead (attributable to this cancer dx)	2	Colon excluding Rectum	5281871
75-79 years	Female	2011	White	Hepatic Flexure	Malignant	Undifferentiated; anaplastic; Grade IV	Positive histology	N1a	T4b	41	4 or more regional lymph nodes removed	No radiation and/or cancer-directed surgery	Yes	None/Unknown	8140/3: Adenocarcinoma, NOS	8140/3: Adenocarcinoma, NOS	CEA positive/elevated	Blank(s)	Blank(s)	10	1	60	600	Alive or dead of other cause	75	Diseases of Heart	5283790
75-79 years	Male	2012	White	Large Intestine, NOS	Malignant	Well differentiated; Grade I	Positive histology	N2b	T4a	40	4 or more regional lymph nodes removed	No radiation and/or cancer-directed surgery	Yes	None/Unknown	8140/3: Adenocarcinoma, NOS	8140/3: Adenocarcinoma, NOS	Not documented; Interpretation not assessed or unknown if assessed	Blank(s)	Blank(s)	35	9	999	560	Dead (attributable to this cancer dx)	44	Colon excluding Rectum	5288744
70-74 years	Female	2012	Black	Transverse Colon	Malignant	Moderately differentiated; Grade II	Positive histology	N1c	T4a	40	4 or more regional lymph nodes removed	No radiation and/or cancer-directed surgery	Yes	None/Unknown	8210/3: Adenocarcinoma in adenomatous polyp	8210/3: Adenocarcinoma in adenomatous polyp	Not documented; Interpretation not assessed or unknown if assessed	Blank(s)	Blank(s)	13	0	65	500	Alive or dead of other cause	86	Alive	5298178
85+ years	Male	2015	White	Descending Colon	Malignant	Moderately differentiated; Grade II	Positive histology	N0	T4a	40	4 or more regional lymph nodes removed	No radiation and/or cancer-directed surgery	No/Unknown	None/Unknown	8480/3: Mucinous adenocarcinoma	8480/3: Mucinous adenocarcinoma	CEA negative/normal; within normal limits	Blank(s)	Blank(s)	25	0	35	500	Dead (attributable to this cancer dx)	20	Colon excluding Rectum	5303296
85+ years	Female	2010	White	Sigmoid Colon	Malignant	Moderately differentiated; Grade II	Positive histology	N1a	T4a	30	1 to 3 regional lymph nodes removed	No radiation and/or cancer-directed surgery	No/Unknown	None/Unknown	8480/3: Mucinous adenocarcinoma	8480/3: Mucinous adenocarcinoma	Not documented; Interpretation not assessed or unknown if assessed	Blank(s)	Blank(s)	3	1	65	500	Alive or dead of other cause	1	Diseases of Heart	5332109
85+ years	Male	2010	White	Descending Colon	Malignant	Poorly differentiated; Grade III	Positive histology	N0	T4a	40	4 or more regional lymph nodes removed	No radiation and/or cancer-directed surgery	No/Unknown	None/Unknown	8140/3: Adenocarcinoma, NOS	8140/3: Adenocarcinoma, NOS	Not documented; Interpretation not assessed or unknown if assessed	Blank(s)	Blank(s)	14	0	15	500	Alive or dead of other cause	2	Symptoms, Signs and Ill-Defined Conditions	5343271
80-84 years	Male	2013	White	Transverse Colon	Malignant	Poorly differentiated; Grade III	Positive histology	N2a	T4a	30	4 or more regional lymph nodes removed	No radiation and/or cancer-directed surgery	No/Unknown	None/Unknown	8255/3: Adenocarcinoma with mixed subtypes	8255/3: Adenocarcinoma with mixed subtypes	Not documented; Interpretation not assessed or unknown if assessed	Blank(s)	Blank(s)	25	4	65	500	Alive or dead of other cause	6	Prostate	5348522
65-69 years	Male	2011	White	Descending Colon	Malignant	Moderately differentiated; Grade II	Positive histology	N2b	T4a	40	4 or more regional lymph nodes removed	No radiation and/or cancer-directed surgery	Yes	None/Unknown	8140/3: Adenocarcinoma, NOS	8140/3: Adenocarcinoma, NOS	CEA negative/normal; within normal limits	Blank(s)	Blank(s)	23	9	40	500	Dead (attributable to this cancer dx)	75	Colon excluding Rectum	5361262
85+ years	Male	2015	White	Ascending Colon	Malignant	Moderately differentiated; Grade II	Positive histology	N2a	T4a	40	None	No radiation and/or cancer-directed surgery	No/Unknown	None/Unknown	8140/3: Adenocarcinoma, NOS	8140/3: Adenocarcinoma, NOS	Not documented; Interpretation not assessed or unknown if assessed	Blank(s)	Blank(s)	16	5	45	500	Dead (attributable to this cancer dx)	12	Miscellaneous Malignant Cancer	5361702
85+ years	Female	2010	White	Large Intestine, NOS	Malignant	Poorly differentiated; Grade III	Positive histology	N0	T4b	32	1 to 3 regional lymph nodes removed	No radiation and/or cancer-directed surgery	No/Unknown	None/Unknown	8140/3: Adenocarcinoma, NOS	8140/3: Adenocarcinoma, NOS	CEA positive/elevated	Blank(s)	Blank(s)	2	0	65	570	Alive or dead of other cause	39	Diseases of Heart	5368896
85+ years	Female	2015	White	Sigmoid Colon	Malignant	Moderately differentiated; Grade II	Positive histology	N0	T4b	32	4 or more regional lymph nodes removed	No radiation and/or cancer-directed surgery	No/Unknown	None/Unknown	8140/3: Adenocarcinoma, NOS	8140/3: Adenocarcinoma, NOS	Not documented; Interpretation not assessed or unknown if assessed	Blank(s)	Blank(s)	26	0	90	750	Alive or dead of other cause	53	Alive	5378814
85+ years	Male	2011	White	Hepatic Flexure	Malignant	Moderately differentiated; Grade II	Positive histology	N1b	T4a	40	4 or more regional lymph nodes removed	No radiation and/or cancer-directed surgery	No/Unknown	None/Unknown	8140/3: Adenocarcinoma, NOS	8140/3: Adenocarcinoma, NOS	Not documented; Interpretation not assessed or unknown if assessed	Blank(s)	Blank(s)	27	2	35	550	Alive or dead of other cause	18	Diseases of Heart	5380052
70-74 years	Female	2013	White	Ascending Colon	Malignant	Poorly differentiated; Grade III	Positive histology	N2a	T4a	30	4 or more regional lymph nodes removed	No radiation and/or cancer-directed surgery	No/Unknown	None/Unknown	8480/3: Mucinous adenocarcinoma	8480/3: Mucinous adenocarcinoma	Not documented; Interpretation not assessed or unknown if assessed	Blank(s)	Blank(s)	20	5	115	500	Alive or dead of other cause	80	Alive	5384926
70-74 years	Female	2015	White	Sigmoid Colon	Malignant	Moderately differentiated; Grade II	Positive histology	N1a	T4a	40	4 or more regional lymph nodes removed	No radiation and/or cancer-directed surgery	No/Unknown	None/Unknown	8140/3: Adenocarcinoma, NOS	8140/3: Adenocarcinoma, NOS	Not documented; Interpretation not assessed or unknown if assessed	Blank(s)	Blank(s)	7	1	29	500	Alive or dead of other cause	4	Alive	5387014
70-74 years	Female	2015	White	Descending Colon	Malignant	Poorly differentiated; Grade III	Positive histology	N1a	T4a	40	4 or more regional lymph nodes removed	No radiation and/or cancer-directed surgery	No/Unknown	None/Unknown	8140/3: Adenocarcinoma, NOS	8140/3: Adenocarcinoma, NOS	CEA negative/normal; within normal limits	Blank(s)	Blank(s)	19	1	70	500	Alive or dead of other cause	52	Alive	5399991
80-84 years	Female	2010	White	Transverse Colon	Malignant	Moderately differentiated; Grade II	Positive histology	N0	T4b	41	4 or more regional lymph nodes removed	No radiation and/or cancer-directed surgery	No/Unknown	None/Unknown	8140/3: Adenocarcinoma, NOS	8140/3: Adenocarcinoma, NOS	CEA negative/normal; within normal limits	Blank(s)	Blank(s)	24	0	56	600	Alive or dead of other cause	56	Diseases of Heart	5409817
75-79 years	Male	2010	White	Splenic Flexure	Malignant	Moderately differentiated; Grade II	Positive histology	N2a	T4b	70	4 or more regional lymph nodes removed	No radiation and/or cancer-directed surgery	Yes	None/Unknown	8140/3: Adenocarcinoma, NOS	8140/3: Adenocarcinoma, NOS	CEA negative/normal; within normal limits	Blank(s)	Blank(s)	14	4	30	600	Alive or dead of other cause	114	Alive	5420695
80-84 years	Male	2014	White	Transverse Colon	Malignant	Moderately differentiated; Grade II	Positive histology	N1b	T4a	40	4 or more regional lymph nodes removed	No radiation and/or cancer-directed surgery	Yes	None/Unknown	8140/3: Adenocarcinoma, NOS	8140/3: Adenocarcinoma, NOS	CEA negative/normal; within normal limits	Blank(s)	Blank(s)	28	3	30	500	Dead (attributable to this cancer dx)	8	Colon excluding Rectum	5427148
65-69 years	Male	2011	White	Descending Colon	Malignant	Moderately differentiated; Grade II	Positive histology	N0	T4a	30	4 or more regional lymph nodes removed	No radiation and/or cancer-directed surgery	No/Unknown	None/Unknown	8140/3: Adenocarcinoma, NOS	8140/3: Adenocarcinoma, NOS	CEA negative/normal; within normal limits	Blank(s)	Blank(s)	9	0	45	550	Alive or dead of other cause	48	In situ, benign or unknown behavior neoplasm	5434737
65-69 years	Male	2010	White	Transverse Colon	Malignant	Moderately differentiated; Grade II	Positive histology	N0	T4b	30	4 or more regional lymph nodes removed	No radiation and/or cancer-directed surgery	No/Unknown	None/Unknown	8140/3: Adenocarcinoma, NOS	8140/3: Adenocarcinoma, NOS	Not documented; Interpretation not assessed or unknown if assessed	Blank(s)	Blank(s)	16	0	30	600	Dead (attributable to this cancer dx)	41	Colon excluding Rectum	5478263
85+ years	Male	2013	White	Sigmoid Colon	Malignant	Moderately differentiated; Grade II	Positive histology	N1b	T4a	30	4 or more regional lymph nodes removed	No radiation and/or cancer-directed surgery	No/Unknown	None/Unknown	8140/3: Adenocarcinoma, NOS	8140/3: Adenocarcinoma, NOS	Not documented; Interpretation not assessed or unknown if assessed	Blank(s)	Blank(s)	16	2	40	500	Alive or dead of other cause	53	Urinary Bladder	5479857
75-79 years	Male	2014	White	Ascending Colon	Malignant	Moderately differentiated; Grade II	Positive histology	N0	T4a	40	4 or more regional lymph nodes removed	No radiation and/or cancer-directed surgery	Yes	None/Unknown	8261/3: Adenocarcinoma in villous adenoma	8261/3: Adenocarcinoma in villous adenoma	Not documented; Interpretation not assessed or unknown if assessed	Blank(s)	Blank(s)	16	0	50	500	Alive or dead of other cause	63	Alive	5480291
80-84 years	Male	2011	White	Ascending Colon	Malignant	Moderately differentiated; Grade II	Positive histology	N1a	T4b	40	4 or more regional lymph nodes removed	No radiation and/or cancer-directed surgery	No/Unknown	None/Unknown	8140/3: Adenocarcinoma, NOS	8140/3: Adenocarcinoma, NOS	Not documented; Interpretation not assessed or unknown if assessed	Blank(s)	Blank(s)	13	1	45	570	Alive or dead of other cause	22	Nephritis, Nephrotic Syndrome and Nephrosis	5484400
80-84 years	Female	2011	White	Ascending Colon	Malignant	Poorly differentiated; Grade III	Positive histology	N2a	T4a	40	4 or more regional lymph nodes removed	No radiation and/or cancer-directed surgery	No/Unknown	None/Unknown	8140/3: Adenocarcinoma, NOS	8140/3: Adenocarcinoma, NOS	CEA negative/normal; within normal limits	Blank(s)	Blank(s)	13	6	44	500	Alive or dead of other cause	3	Chronic Obstructive Pulmonary Disease and Allied Cond	5491613
80-84 years	Male	2015	Black	Transverse Colon	Malignant	Moderately differentiated; Grade II	Positive histology	N0	T4a	30	4 or more regional lymph nodes removed	No radiation and/or cancer-directed surgery	No/Unknown	None/Unknown	8140/3: Adenocarcinoma, NOS	8140/3: Adenocarcinoma, NOS	CEA negative/normal; within normal limits	Blank(s)	Blank(s)	7	0	25	500	Dead (attributable to this cancer dx)	5	Colon excluding Rectum	5499827
65-69 years	Male	2015	White	Splenic Flexure	Malignant	Poorly differentiated; Grade III	Positive histology	N1b	T4b	40	4 or more regional lymph nodes removed	No radiation and/or cancer-directed surgery	No/Unknown	None/Unknown	8033/3: Pseudosarcomatous carcinoma	8033/3: Pseudosarcomatous carcinoma	Not documented; Interpretation not assessed or unknown if assessed	Blank(s)	Blank(s)	3	3	999	600	Dead (attributable to this cancer dx)	1	Colon excluding Rectum	5508691
80-84 years	Male	2015	White	Sigmoid Colon	Malignant	Moderately differentiated; Grade II	Positive histology	N1a	T4a	30	4 or more regional lymph nodes removed	No radiation and/or cancer-directed surgery	No/Unknown	None/Unknown	8480/3: Mucinous adenocarcinoma	8480/3: Mucinous adenocarcinoma	CEA negative/normal; within normal limits	Blank(s)	Blank(s)	27	1	30	500	Alive or dead of other cause	49	Alive	5517110
65-69 years	Male	2013	White	Sigmoid Colon	Malignant	Moderately differentiated; Grade II	Positive histology	N2a	T4a	32	4 or more regional lymph nodes removed	No radiation and/or cancer-directed surgery	No/Unknown	None/Unknown	8140/3: Adenocarcinoma, NOS	8140/3: Adenocarcinoma, NOS	CEA negative/normal; within normal limits	Blank(s)	Blank(s)	13	6	35	500	Dead (attributable to this cancer dx)	51	Colon excluding Rectum	5527335
80-84 years	Female	2011	White	Hepatic Flexure	Malignant	Poorly differentiated; Grade III	Positive histology	NX	T4b	0	None	No radiation and/or cancer-directed surgery	Yes	None/Unknown	8261/3: Adenocarcinoma in villous adenoma	8261/3: Adenocarcinoma in villous adenoma	CEA positive/elevated	Blank(s)	Blank(s)	0	98	80	600	Alive or dead of other cause	8	Miscellaneous Malignant Cancer	5531241
70-74 years	Male	2012	Black	Descending Colon	Malignant	Moderately differentiated; Grade II	Positive histology	N0	T4a	40	4 or more regional lymph nodes removed	No radiation and/or cancer-directed surgery	No/Unknown	None/Unknown	8140/3: Adenocarcinoma, NOS	8140/3: Adenocarcinoma, NOS	Test ordered, results not in chart	Blank(s)	Blank(s)	12	0	20	500	Alive or dead of other cause	84	Alive	5533457
80-84 years	Male	2011	White	Ascending Colon	Malignant	Poorly differentiated; Grade III	Positive histology	N2b	T4a	40	4 or more regional lymph nodes removed	No radiation and/or cancer-directed surgery	Yes	None/Unknown	8210/3: Adenocarcinoma in adenomatous polyp	8210/3: Adenocarcinoma in adenomatous polyp	Not documented; Interpretation not assessed or unknown if assessed	Blank(s)	Blank(s)	27	13	85	550	Alive or dead of other cause	57	Diseases of Heart	5558877
80-84 years	Male	2010	White	Ascending Colon	Malignant	Undifferentiated; anaplastic; Grade IV	Positive histology	N2a	T4a	40	4 or more regional lymph nodes removed	No radiation and/or cancer-directed surgery	No/Unknown	None/Unknown	8490/3: Signet ring cell carcinoma	8490/3: Signet ring cell carcinoma	Not documented; Interpretation not assessed or unknown if assessed	Blank(s)	Blank(s)	18	4	95	500	Dead (attributable to this cancer dx)	51	Colon excluding Rectum	5583643
75-79 years	Male	2014	White	Ascending Colon	Malignant	Unknown	Positive histology	N2a	T4a	41	4 or more regional lymph nodes removed	No radiation and/or cancer-directed surgery	No/Unknown	None/Unknown	8490/3: Signet ring cell carcinoma	8490/3: Signet ring cell carcinoma	Not documented; Interpretation not assessed or unknown if assessed	Blank(s)	Blank(s)	31	6	46	500	Dead (attributable to this cancer dx)	3	Colon excluding Rectum	5583768
85+ years	Male	2010	White	Sigmoid Colon	Malignant	Moderately differentiated; Grade II	Positive histology	N0	T4a	40	4 or more regional lymph nodes removed	No radiation and/or cancer-directed surgery	No/Unknown	None/Unknown	8140/3: Adenocarcinoma, NOS	8140/3: Adenocarcinoma, NOS	CEA positive/elevated	Blank(s)	Blank(s)	19	0	90	500	Dead (attributable to this cancer dx)	13	Rectum and Rectosigmoid Junction	5584251
85+ years	Female	2010	White	Transverse Colon	Malignant	Undifferentiated; anaplastic; Grade IV	Positive histology	N1b	T4a	30	4 or more regional lymph nodes removed	No radiation and/or cancer-directed surgery	No/Unknown	None/Unknown	8480/3: Mucinous adenocarcinoma	8480/3: Mucinous adenocarcinoma	Not documented; Interpretation not assessed or unknown if assessed	Blank(s)	Blank(s)	11	2	100	560	Dead (attributable to this cancer dx)	5	Colon excluding Rectum	5584372
80-84 years	Female	2010	White	Sigmoid Colon	Malignant	Moderately differentiated; Grade II	Positive histology	N0	T4b	51	4 or more regional lymph nodes removed	No radiation and/or cancer-directed surgery	No/Unknown	None/Unknown	8140/3: Adenocarcinoma, NOS	8140/3: Adenocarcinoma, NOS	CEA positive/elevated	Blank(s)	Blank(s)	10	0	120	700	Alive or dead of other cause	103	Septicemia	5584407
70-74 years	Female	2010	Asian or Pacific Islander	Sigmoid Colon	Malignant	Poorly differentiated; Grade III	Positive histology	N2b	T4a	30	4 or more regional lymph nodes removed	No radiation and/or cancer-directed surgery	No/Unknown	None/Unknown	8140/3: Adenocarcinoma, NOS	8140/3: Adenocarcinoma, NOS	CEA positive/elevated	Blank(s)	Blank(s)	15	9	30	500	Dead (attributable to this cancer dx)	24	Colon excluding Rectum	5584737
75-79 years	Male	2010	White	Ascending Colon	Malignant	Moderately differentiated; Grade II	Positive histology	N2b	T4b	40	4 or more regional lymph nodes removed	No radiation and/or cancer-directed surgery	Yes	None/Unknown	8140/3: Adenocarcinoma, NOS	8140/3: Adenocarcinoma, NOS	Test ordered, results not in chart	Blank(s)	Blank(s)	17	11	55	750	Dead (attributable to this cancer dx)	44	Colon excluding Rectum	5584842
55-59 years	Female	2010	White	Transverse Colon	Malignant	Well differentiated; Grade I	Positive histology	N0	T4b	30	4 or more regional lymph nodes removed	No radiation and/or cancer-directed surgery	Yes	None/Unknown	8140/3: Adenocarcinoma, NOS	8140/3: Adenocarcinoma, NOS	CEA negative/normal; within normal limits	Blank(s)	Blank(s)	35	0	100	600	Alive or dead of other cause	112	Alive	5584857
60-64 years	Female	2010	White	Sigmoid Colon	Malignant	Moderately differentiated; Grade II	Positive histology	N1a	T4a	30	4 or more regional lymph nodes removed	No radiation and/or cancer-directed surgery	No/Unknown	None/Unknown	8140/3: Adenocarcinoma, NOS	8140/3: Adenocarcinoma, NOS	CEA positive/elevated	Blank(s)	Blank(s)	18	1	65	550	Dead (attributable to this cancer dx)	7	Rectum and Rectosigmoid Junction	5584866
75-79 years	Female	2010	White	Sigmoid Colon	Malignant	Moderately differentiated; Grade II	Positive histology	N0	T4b	32	4 or more regional lymph nodes removed	Radiation after surgery	Yes	Beam radiation	8480/3: Mucinous adenocarcinoma	8480/3: Mucinous adenocarcinoma	CEA positive/elevated	Blank(s)	Blank(s)	12	0	105	750	Alive or dead of other cause	102	Diseases of Heart	5584902
55-59 years	Male	2010	White	Sigmoid Colon	Malignant	Moderately differentiated; Grade II	Positive histology	N0	T4a	30	4 or more regional lymph nodes removed	No radiation and/or cancer-directed surgery	Yes	None/Unknown	8210/3: Adenocarcinoma in adenomatous polyp	8210/3: Adenocarcinoma in adenomatous polyp	CEA negative/normal; within normal limits	Blank(s)	Blank(s)	7	0	24	500	Alive or dead of other cause	3	Alive	5586579
45-49 years	Male	2010	White	Hepatic Flexure	Malignant	Moderately differentiated; Grade II	Positive histology	N2a	T4b	30	4 or more regional lymph nodes removed	No radiation and/or cancer-directed surgery	Yes	None/Unknown	8560/3: Adenosquamous carcinoma	8560/3: Adenosquamous carcinoma	CEA positive/elevated	Blank(s)	Blank(s)	22	4	70	600	Alive or dead of other cause	114	Alive	5587960
55-59 years	Male	2010	White	Hepatic Flexure	Malignant	Moderately differentiated; Grade II	Positive histology	N0	T4b	41	4 or more regional lymph nodes removed	No radiation and/or cancer-directed surgery	Yes	None/Unknown	8480/3: Mucinous adenocarcinoma	8480/3: Mucinous adenocarcinoma	CEA positive/elevated	Blank(s)	Blank(s)	76	0	144	600	Alive or dead of other cause	102	Stomach	5589109
70-74 years	Female	2010	White	Hepatic Flexure	Malignant	Moderately differentiated; Grade II	Positive histology	N1c	T4a	40	4 or more regional lymph nodes removed	No radiation and/or cancer-directed surgery	No/Unknown	None/Unknown	8263/3: Adenocarcinoma in tubulovillous adenoma	8263/3: Adenocarcinoma in tubulovillous adenoma	CEA positive/elevated	Blank(s)	Blank(s)	22	0	100	500	Dead (attributable to this cancer dx)	38	Miscellaneous Malignant Cancer	5589462
35-39 years	Female	2014	White	Ascending Colon	Malignant	Poorly differentiated; Grade III	Positive histology	N2a	T4a	40	4 or more regional lymph nodes removed	No radiation and/or cancer-directed surgery	Yes	None/Unknown	8140/3: Adenocarcinoma, NOS	8140/3: Adenocarcinoma, NOS	CEA negative/normal; within normal limits	Blank(s)	Blank(s)	18	6	30	500	Dead (attributable to this cancer dx)	46	Colon excluding Rectum	5589505
75-79 years	Female	2010	White	Descending Colon	Malignant	Poorly differentiated; Grade III	Positive histology	N2a	T4a	40	4 or more regional lymph nodes removed	No radiation and/or cancer-directed surgery	Yes	None/Unknown	8263/3: Adenocarcinoma in tubulovillous adenoma	8263/3: Adenocarcinoma in tubulovillous adenoma	CEA negative/normal; within normal limits	Blank(s)	Blank(s)	24	4	150	550	Alive or dead of other cause	12	Septicemia	5589507
55-59 years	Female	2011	Black	Ascending Colon	Malignant	Moderately differentiated; Grade II	Positive histology	N1b	T4a	40	4 or more regional lymph nodes removed	No radiation and/or cancer-directed surgery	Yes	None/Unknown	8140/3: Adenocarcinoma, NOS	8140/3: Adenocarcinoma, NOS	Not documented; Interpretation not assessed or unknown if assessed	Blank(s)	Blank(s)	26	3	40	500	Dead (attributable to this cancer dx)	22	Colon excluding Rectum	5589569
55-59 years	Female	2010	White	Sigmoid Colon	Malignant	Moderately differentiated; Grade II	Positive histology	N0	T4a	30	4 or more regional lymph nodes removed	No radiation and/or cancer-directed surgery	Yes	None/Unknown	8140/3: Adenocarcinoma, NOS	8140/3: Adenocarcinoma, NOS	Not documented; Interpretation not assessed or unknown if assessed	Blank(s)	Blank(s)	34	0	65	500	Alive or dead of other cause	116	Alive	5590736
30-34 years	Female	2010	White	Sigmoid Colon	Malignant	Unknown	Positive histology	N2a	T4b	41	4 or more regional lymph nodes removed	No radiation and/or cancer-directed surgery	Yes	None/Unknown	8480/3: Mucinous adenocarcinoma	8480/3: Mucinous adenocarcinoma	Not documented; Interpretation not assessed or unknown if assessed	Blank(s)	Blank(s)	35	4	120	750	Alive or dead of other cause	114	Alive	5590892
85+ years	Female	2010	White	Sigmoid Colon	Malignant	Moderately differentiated; Grade II	Positive histology	N0	T4b	32	4 or more regional lymph nodes removed	No radiation and/or cancer-directed surgery	No/Unknown	None/Unknown	8140/3: Adenocarcinoma, NOS	8140/3: Adenocarcinoma, NOS	Not documented; Interpretation not assessed or unknown if assessed	Blank(s)	Blank(s)	18	0	65	750	Dead (attributable to this cancer dx)	20	Rectum and Rectosigmoid Junction	5591477
70-74 years	Female	2010	White	Descending Colon	Malignant	Moderately differentiated; Grade II	Positive histology	N0	T4b	40	4 or more regional lymph nodes removed	No radiation and/or cancer-directed surgery	Yes	None/Unknown	8010/3: Carcinoma, NOS	8010/3: Carcinoma, NOS	CEA negative/normal; within normal limits	Blank(s)	Blank(s)	28	0	58	570	Dead (attributable to this cancer dx)	56	Colon excluding Rectum	5591729
75-79 years	Female	2012	White	Ascending Colon	Malignant	Moderately differentiated; Grade II	Positive histology	N2a	T4a	30	4 or more regional lymph nodes removed	No radiation and/or cancer-directed surgery	Yes	None/Unknown	8140/3: Adenocarcinoma, NOS	8140/3: Adenocarcinoma, NOS	Not documented; Interpretation not assessed or unknown if assessed	Blank(s)	Blank(s)	25	5	41	500	Dead (attributable to this cancer dx)	37	Colon excluding Rectum	5592684
80-84 years	Female	2014	White	Sigmoid Colon	Malignant	Poorly differentiated; Grade III	Positive histology	N1b	T4a	70	4 or more regional lymph nodes removed	Radiation after surgery	Yes	Beam radiation	8140/3: Adenocarcinoma, NOS	8140/3: Adenocarcinoma, NOS	Not documented; Interpretation not assessed or unknown if assessed	Blank(s)	Blank(s)	11	2	35	550	Dead (attributable to this cancer dx)	14	Colon excluding Rectum	5592684
65-69 years	Male	2010	White	Sigmoid Colon	Malignant	Poorly differentiated; Grade III	Positive histology	N0	T4a	30	4 or more regional lymph nodes removed	No radiation and/or cancer-directed surgery	No/Unknown	None/Unknown	8140/3: Adenocarcinoma, NOS	8140/3: Adenocarcinoma, NOS	Test ordered, results not in chart	Blank(s)	Blank(s)	23	0	50	500	Dead (attributable to this cancer dx)	110	Rectum and Rectosigmoid Junction	5592767
80-84 years	Female	2010	White	Sigmoid Colon	Malignant	Poorly differentiated; Grade III	Positive histology	N1a	T4b	40	4 or more regional lymph nodes removed	No radiation and/or cancer-directed surgery	No/Unknown	None/Unknown	8140/3: Adenocarcinoma, NOS	8140/3: Adenocarcinoma, NOS	CEA negative/normal; within normal limits	Blank(s)	Blank(s)	28	1	65	750	Alive or dead of other cause	67	Diseases of Heart	5594935
65-69 years	Female	2010	White	Sigmoid Colon	Malignant	Moderately differentiated; Grade II	Positive histology	N0	T4b	30	4 or more regional lymph nodes removed	No radiation and/or cancer-directed surgery	Yes	None/Unknown	8140/3: Adenocarcinoma, NOS	8140/3: Adenocarcinoma, NOS	CEA positive/elevated	Blank(s)	Blank(s)	20	0	105	600	Alive or dead of other cause	78	Pancreas	5595084
75-79 years	Female	2010	White	Sigmoid Colon	Malignant	Poorly differentiated; Grade III	Positive histology	N0	T4b	70	4 or more regional lymph nodes removed	No radiation and/or cancer-directed surgery	No/Unknown	None/Unknown	8490/3: Signet ring cell carcinoma	8490/3: Signet ring cell carcinoma	CEA positive/elevated	Blank(s)	Blank(s)	26	0	70	700	Alive or dead of other cause	108	Alive	5595525
85+ years	Female	2010	White	Large Intestine, NOS	Malignant	Poorly differentiated; Grade III	Positive histology	N0	T4b	40	4 or more regional lymph nodes removed	No radiation and/or cancer-directed surgery	No/Unknown	None/Unknown	8140/3: Adenocarcinoma, NOS	8140/3: Adenocarcinoma, NOS	CEA negative/normal; within normal limits	Blank(s)	Blank(s)	10	0	190	700	Dead (attributable to this cancer dx)	0	Colon excluding Rectum	5595675
75-79 years	Male	2010	White	Descending Colon	Malignant	Well differentiated; Grade I	Positive histology	N0	T4a	30	4 or more regional lymph nodes removed	No radiation and/or cancer-directed surgery	Yes	None/Unknown	8480/3: Mucinous adenocarcinoma	8480/3: Mucinous adenocarcinoma	CEA positive/elevated	Blank(s)	Blank(s)	21	0	143	500	Alive or dead of other cause	112	Alive	5595816
70-74 years	Female	2010	White	Ascending Colon	Malignant	Moderately differentiated; Grade II	Positive histology	N1a	T4a	40	1 to 3 regional lymph nodes removed	No radiation and/or cancer-directed surgery	Yes	None/Unknown	8480/3: Mucinous adenocarcinoma	8480/3: Mucinous adenocarcinoma	CEA positive/elevated	Blank(s)	Blank(s)	19	1	55	500	Dead (attributable to this cancer dx)	34	Colon excluding Rectum	5597015
80-84 years	Male	2010	White	Descending Colon	Malignant	Moderately differentiated; Grade II	Positive histology	N0	T4b	40	4 or more regional lymph nodes removed	No radiation and/or cancer-directed surgery	No/Unknown	None/Unknown	8140/3: Adenocarcinoma, NOS	8140/3: Adenocarcinoma, NOS	CEA negative/normal; within normal limits	Blank(s)	Blank(s)	14	0	55	570	Alive or dead of other cause	6	Diseases of Heart	5597088
45-49 years	Female	2010	White	Sigmoid Colon	Malignant	Moderately differentiated; Grade II	Positive histology	N1b	T4b	32	4 or more regional lymph nodes removed	No radiation and/or cancer-directed surgery	Yes	None/Unknown	8140/3: Adenocarcinoma, NOS	8140/3: Adenocarcinoma, NOS	Not documented; Interpretation not assessed or unknown if assessed	Blank(s)	Blank(s)	14	2	45	600	Alive or dead of other cause	110	Alive	5597089
60-64 years	Female	2010	White	Sigmoid Colon	Malignant	Poorly differentiated; Grade III	Positive histology	N1b	T4a	30	4 or more regional lymph nodes removed	No radiation and/or cancer-directed surgery	No/Unknown	None/Unknown	8480/3: Mucinous adenocarcinoma	8480/3: Mucinous adenocarcinoma	Not documented; Interpretation not assessed or unknown if assessed	Blank(s)	Blank(s)	14	3	55	500	Dead (attributable to this cancer dx)	28	Colon excluding Rectum	5599009
50-54 years	Male	2010	Black	Splenic Flexure	Malignant	Moderately differentiated; Grade II	Positive histology	N1b	T4b	40	4 or more regional lymph nodes removed	No radiation and/or cancer-directed surgery	Yes	None/Unknown	8140/3: Adenocarcinoma, NOS	8140/3: Adenocarcinoma, NOS	CEA positive/elevated	Blank(s)	Blank(s)	12	2	54	565	Dead (attributable to this cancer dx)	89	Colon excluding Rectum	5599483
75-79 years	Male	2010	White	Sigmoid Colon	Malignant	Moderately differentiated; Grade II	Positive histology	N0	T4a	30	4 or more regional lymph nodes removed	No radiation and/or cancer-directed surgery	No/Unknown	None/Unknown	8140/3: Adenocarcinoma, NOS	8140/3: Adenocarcinoma, NOS	CEA negative/normal; within normal limits	Blank(s)	Blank(s)	14	0	21	500	Dead (attributable to this cancer dx)	24	Lung and Bronchus	5599654
70-74 years	Female	2010	White	Large Intestine, NOS	Malignant	Moderately differentiated; Grade II	Positive histology	N2a	T4a	40	4 or more regional lymph nodes removed	No radiation and/or cancer-directed surgery	Yes	None/Unknown	8140/3: Adenocarcinoma, NOS	8140/3: Adenocarcinoma, NOS	CEA positive/elevated	Blank(s)	Blank(s)	23	5	60	500	Alive or dead of other cause	4	Alive	5599762
85+ years	Female	2015	White	Ascending Colon	Malignant	Moderately differentiated; Grade II	Positive histology	N1a	T4a	30	4 or more regional lymph nodes removed	No radiation and/or cancer-directed surgery	No/Unknown	None/Unknown	8140/3: Adenocarcinoma, NOS	8140/3: Adenocarcinoma, NOS	Not documented; Interpretation not assessed or unknown if assessed	Blank(s)	Blank(s)	20	1	42	550	Alive or dead of other cause	24	Diseases of Heart	5602812
70-74 years	Male	2010	White	Ascending Colon	Malignant	Moderately differentiated; Grade II	Positive histology	N1b	T4a	30	4 or more regional lymph nodes removed	No radiation and/or cancer-directed surgery	No/Unknown	None/Unknown	8140/3: Adenocarcinoma, NOS	8140/3: Adenocarcinoma, NOS	CEA positive/elevated	Blank(s)	Blank(s)	25	2	45	500	Alive or dead of other cause	37	Chronic Obstructive Pulmonary Disease and Allied Cond	5602814
85+ years	Female	2010	White	Hepatic Flexure	Malignant	Poorly differentiated; Grade III	Positive histology	N0	T4	40	4 or more regional lymph nodes removed	No radiation and/or cancer-directed surgery	No/Unknown	None/Unknown	8246/3: Neuroendocrine carcinoma, NOS	8246/3: Neuroendocrine carcinoma, NOS	Blank(s)	Blank(s)	Blank(s)	19	0	90	500	Alive or dead of other cause	54	Melanoma of the Skin	5604349
60-64 years	Female	2010	White	Splenic Flexure	Malignant	Moderately differentiated; Grade II	Positive histology	N0	T4a	30	4 or more regional lymph nodes removed	No radiation and/or cancer-directed surgery	No/Unknown	None/Unknown	8140/3: Adenocarcinoma, NOS	8140/3: Adenocarcinoma, NOS	Not documented; Interpretation not assessed or unknown if assessed	Blank(s)	Blank(s)	15	0	48	500	Alive or dead of other cause	108	Alive	5604571
40-44 years	Female	2010	White	Large Intestine, NOS	Malignant	Moderately differentiated; Grade II	Positive histology	N1b	T4a	30	4 or more regional lymph nodes removed	No radiation and/or cancer-directed surgery	No/Unknown	None/Unknown	8140/3: Adenocarcinoma, NOS	8140/3: Adenocarcinoma, NOS	CEA positive/elevated	Blank(s)	Blank(s)	13	2	45	500	Alive or dead of other cause	117	Alive	5604711
40-44 years	Female	2010	Black	Descending Colon	Malignant	Moderately differentiated; Grade II	Positive histology	N0	T4a	30	4 or more regional lymph nodes removed	No radiation and/or cancer-directed surgery	Yes	None/Unknown	8140/3: Adenocarcinoma, NOS	8140/3: Adenocarcinoma, NOS	Not documented; Interpretation not assessed or unknown if assessed	Blank(s)	Blank(s)	29	0	60	500	Alive or dead of other cause	108	Alive	5605361
80-84 years	Male	2010	White	Sigmoid Colon	Malignant	Moderately differentiated; Grade II	Positive histology	N1a	T4a	30	4 or more regional lymph nodes removed	No radiation and/or cancer-directed surgery	Yes	None/Unknown	8140/3: Adenocarcinoma, NOS	8140/3: Adenocarcinoma, NOS	CEA positive/elevated	Blank(s)	Blank(s)	16	1	35	550	Dead (attributable to this cancer dx)	78	Colon excluding Rectum	5605895
75-79 years	Male	2010	White	Ascending Colon	Malignant	Poorly differentiated; Grade III	Positive histology	N0	T4a	40	4 or more regional lymph nodes removed	No radiation and/or cancer-directed surgery	No/Unknown	None/Unknown	8140/3: Adenocarcinoma, NOS	8140/3: Adenocarcinoma, NOS	Not documented; Interpretation not assessed or unknown if assessed	Blank(s)	Blank(s)	26	0	60	500	Alive or dead of other cause	105	Pneumonia and Influenza	5605971
85+ years	Female	2010	White	Ascending Colon	Malignant	Poorly differentiated; Grade III	Positive histology	N0	T4a	40	4 or more regional lymph nodes removed	No radiation and/or cancer-directed surgery	No/Unknown	None/Unknown	8140/3: Adenocarcinoma, NOS	8140/3: Adenocarcinoma, NOS	Not documented; Interpretation not assessed or unknown if assessed	Blank(s)	Blank(s)	34	0	65	500	Alive or dead of other cause	55	Diseases of Heart	5605985
80-84 years	Female	2010	White	Hepatic Flexure	Malignant	Moderately differentiated; Grade II	Positive histology	N2b	T4b	40	4 or more regional lymph nodes removed	No radiation and/or cancer-directed surgery	No/Unknown	None/Unknown	8140/3: Adenocarcinoma, NOS	8140/3: Adenocarcinoma, NOS	CEA negative/normal; within normal limits	Blank(s)	Blank(s)	21	17	110	800	Dead (attributable to this cancer dx)	11	Colon excluding Rectum	5606245
85+ years	Female	2010	White	Splenic Flexure	Malignant	Moderately differentiated; Grade II	Positive histology	N0	T4b	0	None	No radiation and/or cancer-directed surgery	No/Unknown	None/Unknown	8140/3: Adenocarcinoma, NOS	8140/3: Adenocarcinoma, NOS	CEA negative/normal; within normal limits	Blank(s)	Blank(s)	0	98	30	655	Dead (attributable to this cancer dx)	6	Colon excluding Rectum	5606299
45-49 years	Male	2010	White	Transverse Colon	Malignant	Moderately differentiated; Grade II	Positive histology	N0	T4b	40	1 to 3 regional lymph nodes removed	No radiation and/or cancer-directed surgery	No/Unknown	None/Unknown	8140/3: Adenocarcinoma, NOS	8140/3: Adenocarcinoma, NOS	CEA positive/elevated	Blank(s)	Blank(s)	3	0	70	600	Alive or dead of other cause	115	Alive	5606755
75-79 years	Female	2010	White	Transverse Colon	Malignant	Poorly differentiated; Grade III	Positive histology	N1a	T4a	30	4 or more regional lymph nodes removed	No radiation and/or cancer-directed surgery	No/Unknown	None/Unknown	8140/3: Adenocarcinoma, NOS	8140/3: Adenocarcinoma, NOS	CEA negative/normal; within normal limits	Blank(s)	Blank(s)	24	1	40	500	Dead (attributable to this cancer dx)	38	Colon excluding Rectum	5608319
75-79 years	Female	2010	White	Sigmoid Colon	Malignant	Poorly differentiated; Grade III	Positive histology	N0	T4b	32	4 or more regional lymph nodes removed	No radiation and/or cancer-directed surgery	Yes	None/Unknown	8140/3: Adenocarcinoma, NOS	8140/3: Adenocarcinoma, NOS	Not documented; Interpretation not assessed or unknown if assessed	Blank(s)	Blank(s)	14	0	35	655	Dead (attributable to this cancer dx)	5	Colon excluding Rectum	5608608
75-79 years	Male	2010	White	Transverse Colon	Malignant	Poorly differentiated; Grade III	Positive histology	N2a	T4a	40	Number of regional lymph nodes removed unknown	No radiation and/or cancer-directed surgery	No/Unknown	None/Unknown	8140/3: Adenocarcinoma, NOS	8140/3: Adenocarcinoma, NOS	Not documented; Interpretation not assessed or unknown if assessed	Blank(s)	Blank(s)	22	6	64	500	Dead (attributable to this cancer dx)	23	Colon excluding Rectum	5608866
80-84 years	Female	2010	White	Transverse Colon	Malignant	Undifferentiated; anaplastic; Grade IV	Positive histology	N1a	T4a	30	4 or more regional lymph nodes removed	No radiation and/or cancer-directed surgery	No/Unknown	None/Unknown	8140/3: Adenocarcinoma, NOS	8140/3: Adenocarcinoma, NOS	Not documented; Interpretation not assessed or unknown if assessed	Blank(s)	Blank(s)	21	1	45	500	Alive or dead of other cause	83	In situ, benign or unknown behavior neoplasm	5608914
80-84 years	Female	2010	White	Sigmoid Colon	Malignant	Poorly differentiated; Grade III	Positive histology	N2b	T4b	41	4 or more regional lymph nodes removed	No radiation and/or cancer-directed surgery	Yes	None/Unknown	8140/3: Adenocarcinoma, NOS	8140/3: Adenocarcinoma, NOS	CEA positive/elevated	Blank(s)	Blank(s)	16	9	35	600	Dead (attributable to this cancer dx)	12	Colon excluding Rectum	5609010
80-84 years	Female	2010	White	Ascending Colon	Malignant	Well differentiated; Grade I	Positive histology	N1b	T4b	50	4 or more regional lymph nodes removed	No radiation and/or cancer-directed surgery	No/Unknown	None/Unknown	8140/3: Adenocarcinoma, NOS	8140/3: Adenocarcinoma, NOS	Not documented; Interpretation not assessed or unknown if assessed	Blank(s)	Blank(s)	14	2	35	600	Dead (attributable to this cancer dx)	16	Rectum and Rectosigmoid Junction	5609302
55-59 years	Female	2010	White	Sigmoid Colon	Malignant	Undifferentiated; anaplastic; Grade IV	Positive histology	N2a	T4a	40	1 to 3 regional lymph nodes removed	No radiation and/or cancer-directed surgery	Yes	None/Unknown	8140/3: Adenocarcinoma, NOS	8140/3: Adenocarcinoma, NOS	CEA negative/normal; within normal limits	Blank(s)	Blank(s)	19	6	82	500	Dead (attributable to this cancer dx)	49	Colon excluding Rectum	5609304
60-64 years	Female	2010	Black	Sigmoid Colon	Malignant	Poorly differentiated; Grade III	Positive histology	N2b	T4a	40	4 or more regional lymph nodes removed	No radiation and/or cancer-directed surgery	Yes	None/Unknown	8140/3: Adenocarcinoma, NOS	8140/3: Adenocarcinoma, NOS	Not documented; Interpretation not assessed or unknown if assessed	Blank(s)	Blank(s)	15	8	25	500	Alive or dead of other cause	40	Lung and Bronchus	5609460
80-84 years	Female	2010	White	Hepatic Flexure	Malignant	Moderately differentiated; Grade II	Positive histology	N1a	T4a	40	4 or more regional lymph nodes removed	No radiation and/or cancer-directed surgery	No/Unknown	None/Unknown	8140/3: Adenocarcinoma, NOS	8140/3: Adenocarcinoma, NOS	Not documented; Interpretation not assessed or unknown if assessed	Blank(s)	Blank(s)	19	1	43	500	Dead (attributable to this cancer dx)	19	Miscellaneous Malignant Cancer	5609845
60-64 years	Male	2010	White	Sigmoid Colon	Malignant	Moderately differentiated; Grade II	Positive histology	N2a	T4a	30	4 or more regional lymph nodes removed	No radiation and/or cancer-directed surgery	Yes	None/Unknown	8480/3: Mucinous adenocarcinoma	8480/3: Mucinous adenocarcinoma	CEA negative/normal; within normal limits	Blank(s)	Blank(s)	21	5	82	550	Dead (attributable to this cancer dx)	51	Colon excluding Rectum	5609875
75-79 years	Male	2010	White	Descending Colon	Malignant	Poorly differentiated; Grade III	Positive histology	N0	T4a	40	4 or more regional lymph nodes removed	No radiation and/or cancer-directed surgery	No/Unknown	None/Unknown	8140/3: Adenocarcinoma, NOS	8140/3: Adenocarcinoma, NOS	CEA negative/normal; within normal limits	Blank(s)	Blank(s)	12	0	35	500	Alive or dead of other cause	117	Alive	5612420
80-84 years	Female	2010	White	Ascending Colon	Malignant	Undifferentiated; anaplastic; Grade IV	Positive histology	N1b	T4a	30	4 or more regional lymph nodes removed	No radiation and/or cancer-directed surgery	No/Unknown	None/Unknown	8140/3: Adenocarcinoma, NOS	8140/3: Adenocarcinoma, NOS	CEA positive/elevated	Blank(s)	Blank(s)	16	3	55	500	Dead (attributable to this cancer dx)	0	Colon excluding Rectum	5614739
50-54 years	Female	2010	White	Descending Colon	Malignant	Moderately differentiated; Grade II	Positive histology	N2a	T4a	40	4 or more regional lymph nodes removed	No radiation and/or cancer-directed surgery	No/Unknown	None/Unknown	8480/3: Mucinous adenocarcinoma	8480/3: Mucinous adenocarcinoma	Not documented; Interpretation not assessed or unknown if assessed	Blank(s)	Blank(s)	14	4	35	500	Alive or dead of other cause	112	Alive	5615259
45-49 years	Male	2010	White	Ascending Colon	Malignant	Moderately differentiated; Grade II	Positive histology	N1b	T4a	40	4 or more regional lymph nodes removed	No radiation and/or cancer-directed surgery	Yes	None/Unknown	8140/3: Adenocarcinoma, NOS	8140/3: Adenocarcinoma, NOS	Not documented; Interpretation not assessed or unknown if assessed	Blank(s)	Blank(s)	55	3	90	500	Alive or dead of other cause	110	Alive	5615623
75-79 years	Female	2010	Black	Descending Colon	Malignant	Poorly differentiated; Grade III	Positive histology	N1a	T4a	40	4 or more regional lymph nodes removed	No radiation and/or cancer-directed surgery	No/Unknown	None/Unknown	8140/3: Adenocarcinoma, NOS	8140/3: Adenocarcinoma, NOS	CEA positive/elevated	Blank(s)	Blank(s)	19	1	80	500	Dead (attributable to this cancer dx)	0	Colon excluding Rectum	5615765
65-69 years	Male	2010	White	Descending Colon	Malignant	Poorly differentiated; Grade III	Positive histology	N1b	T4a	40	4 or more regional lymph nodes removed	No radiation and/or cancer-directed surgery	Yes	None/Unknown	8140/3: Adenocarcinoma, NOS	8140/3: Adenocarcinoma, NOS	CEA positive/elevated	Blank(s)	Blank(s)	12	2	36	500	Dead (attributable to this cancer dx)	20	Colon excluding Rectum	5616412
85+ years	Male	2010	White	Splenic Flexure	Malignant	Poorly differentiated; Grade III	Positive histology	N0	T4b	41	1 to 3 regional lymph nodes removed	No radiation and/or cancer-directed surgery	No/Unknown	None/Unknown	8510/3: Medullary carcinoma, NOS	8510/3: Medullary carcinoma, NOS	CEA positive/elevated	Blank(s)	Blank(s)	3	0	999	800	Alive or dead of other cause	109	Alive	5617056
85+ years	Female	2011	White	Transverse Colon	Malignant	Poorly differentiated; Grade III	Positive histology	N0	T4a	30	4 or more regional lymph nodes removed	No radiation and/or cancer-directed surgery	No/Unknown	None/Unknown	8140/3: Adenocarcinoma, NOS	8140/3: Adenocarcinoma, NOS	Not documented; Interpretation not assessed or unknown if assessed	Blank(s)	Blank(s)	22	0	35	500	Dead (attributable to this cancer dx)	1	Colon excluding Rectum	5620369
85+ years	Female	2011	White	Sigmoid Colon	Malignant	Poorly differentiated; Grade III	Positive histology	N2b	T4a	30	4 or more regional lymph nodes removed	No radiation and/or cancer-directed surgery	No/Unknown	None/Unknown	8480/3: Mucinous adenocarcinoma	8480/3: Mucinous adenocarcinoma	Not documented; Interpretation not assessed or unknown if assessed	Blank(s)	Blank(s)	14	11	90	500	Dead (attributable to this cancer dx)	30	Colon excluding Rectum	5620435
70-74 years	Female	2011	White	Transverse Colon	Malignant	Moderately differentiated; Grade II	Positive histology	N0	T4b	40	1 to 3 regional lymph nodes removed	No radiation and/or cancer-directed surgery	Yes	None/Unknown	8140/3: Adenocarcinoma, NOS	8140/3: Adenocarcinoma, NOS	CEA positive/elevated	Blank(s)	Blank(s)	2	0	19	565	Dead (attributable to this cancer dx)	20	Colon excluding Rectum	5620598
80-84 years	Female	2011	White	Sigmoid Colon	Malignant	Well differentiated; Grade I	Positive histology	N1a	T4b	40	4 or more regional lymph nodes removed	No radiation and/or cancer-directed surgery	No/Unknown	None/Unknown	8140/3: Adenocarcinoma, NOS	8140/3: Adenocarcinoma, NOS	Not documented; Interpretation not assessed or unknown if assessed	Blank(s)	Blank(s)	22	1	70	800	Dead (attributable to this cancer dx)	60	Colon excluding Rectum	5620628
70-74 years	Male	2011	White	Transverse Colon	Malignant	Poorly differentiated; Grade III	Positive histology	N1b	T4a	30	4 or more regional lymph nodes removed	No radiation and/or cancer-directed surgery	Yes	None/Unknown	8140/3: Adenocarcinoma, NOS	8140/3: Adenocarcinoma, NOS	CEA positive/elevated	Blank(s)	Blank(s)	24	2	50	500	Dead (attributable to this cancer dx)	25	Colon excluding Rectum	5620988
80-84 years	Female	2011	White	Ascending Colon	Malignant	Moderately differentiated; Grade II	Positive histology	N2b	T4a	30	4 or more regional lymph nodes removed	No radiation and/or cancer-directed surgery	No/Unknown	None/Unknown	8140/3: Adenocarcinoma, NOS	8140/3: Adenocarcinoma, NOS	CEA negative/normal; within normal limits	Blank(s)	Blank(s)	39	13	50	500	Alive or dead of other cause	26	Other Cause of Death	5621095
80-84 years	Male	2011	White	Ascending Colon	Malignant	Moderately differentiated; Grade II	Positive histology	N0	T4a	30	4 or more regional lymph nodes removed	No radiation and/or cancer-directed surgery	Yes	None/Unknown	8140/3: Adenocarcinoma, NOS	8140/3: Adenocarcinoma, NOS	CEA negative/normal; within normal limits	Blank(s)	Blank(s)	23	0	100	500	Dead (attributable to this cancer dx)	15	Colon excluding Rectum	5621155
85+ years	Female	2011	White	Ascending Colon	Malignant	Poorly differentiated; Grade III	Positive histology	N2b	T4a	40	4 or more regional lymph nodes removed	No radiation and/or cancer-directed surgery	No/Unknown	None/Unknown	8140/3: Adenocarcinoma, NOS	8140/3: Adenocarcinoma, NOS	CEA negative/normal; within normal limits	Blank(s)	Blank(s)	29	11	80	500	Dead (attributable to this cancer dx)	16	Colon excluding Rectum	5621158
70-74 years	Male	2013	White	Large Intestine, NOS	Malignant	Unknown	Positive histology	N0	T4b	0	None	No radiation and/or cancer-directed surgery	Yes	None/Unknown	8140/3: Adenocarcinoma, NOS	8140/3: Adenocarcinoma, NOS	Not documented; Interpretation not assessed or unknown if assessed	Blank(s)	Blank(s)	0	98	999	570	Alive or dead of other cause	17	Stomach	5622055
45-49 years	Male	2011	White	Ascending Colon	Malignant	Moderately differentiated; Grade II	Positive histology	N1b	T4a	40	4 or more regional lymph nodes removed	No radiation and/or cancer-directed surgery	Yes	None/Unknown	8140/3: Adenocarcinoma, NOS	8140/3: Adenocarcinoma, NOS	CEA negative/normal; within normal limits	Blank(s)	Blank(s)	23	3	52	500	Alive or dead of other cause	104	Alive	5622812
85+ years	Female	2011	White	Splenic Flexure	Malignant	Moderately differentiated; Grade II	Positive histology	N0	T4a	40	4 or more regional lymph nodes removed	No radiation and/or cancer-directed surgery	No/Unknown	None/Unknown	8140/3: Adenocarcinoma, NOS	8140/3: Adenocarcinoma, NOS	CEA positive/elevated	Blank(s)	Blank(s)	22	0	25	500	Dead (attributable to this cancer dx)	39	Colon excluding Rectum	5622962
50-54 years	Female	2010	White	Sigmoid Colon	Malignant	Moderately differentiated; Grade II	Positive histology	N1a	T4a	30	4 or more regional lymph nodes removed	No radiation and/or cancer-directed surgery	Yes	None/Unknown	8140/3: Adenocarcinoma, NOS	8140/3: Adenocarcinoma, NOS	CEA positive/elevated	Blank(s)	Blank(s)	24	1	70	500	Alive or dead of other cause	84	Diabetes Mellitus	5623211
85+ years	Female	2011	White	Ascending Colon	Malignant	Undifferentiated; anaplastic; Grade IV	Positive histology	N2b	T4b	41	4 or more regional lymph nodes removed	No radiation and/or cancer-directed surgery	No/Unknown	None/Unknown	8140/3: Adenocarcinoma, NOS	8140/3: Adenocarcinoma, NOS	CEA negative/normal; within normal limits	Blank(s)	Blank(s)	16	9	90	655	Dead (attributable to this cancer dx)	0	Colon excluding Rectum	5623577
70-74 years	Female	2011	White	Hepatic Flexure	Malignant	Moderately differentiated; Grade II	Positive histology	N2b	T4a	40	4 or more regional lymph nodes removed	No radiation and/or cancer-directed surgery	Yes	None/Unknown	8140/3: Adenocarcinoma, NOS	8140/3: Adenocarcinoma, NOS	CEA positive/elevated	Blank(s)	Blank(s)	22	11	60	550	Dead (attributable to this cancer dx)	16	Colon excluding Rectum	5623847
75-79 years	Male	2011	White	Splenic Flexure	Malignant	Moderately differentiated; Grade II	Positive histology	N2a	T4b	40	4 or more regional lymph nodes removed	No radiation and/or cancer-directed surgery	No/Unknown	None/Unknown	8263/3: Adenocarcinoma in tubulovillous adenoma	8263/3: Adenocarcinoma in tubulovillous adenoma	CEA positive/elevated	Blank(s)	Blank(s)	22	4	80	570	Alive or dead of other cause	44	Other Cause of Death	5623866
75-79 years	Female	2011	White	Sigmoid Colon	Malignant	Moderately differentiated; Grade II	Positive histology	N2a	T4b	50	4 or more regional lymph nodes removed	Radiation after surgery	Yes	Beam radiation	8140/3: Adenocarcinoma, NOS	8140/3: Adenocarcinoma, NOS	CEA negative/normal; within normal limits	Blank(s)	Blank(s)	8	4	20	570	Alive or dead of other cause	101	Alive	5624250
50-54 years	Male	2011	White	Large Intestine, NOS	Malignant	Moderately differentiated; Grade II	Positive histology	N0	T4b	41	4 or more regional lymph nodes removed	No radiation and/or cancer-directed surgery	No/Unknown	None/Unknown	8140/3: Adenocarcinoma, NOS	8140/3: Adenocarcinoma, NOS	CEA positive/elevated	Blank(s)	Blank(s)	37	0	225	655	Alive or dead of other cause	100	Alive	5624764
55-59 years	Male	2011	White	Sigmoid Colon	Malignant	Poorly differentiated; Grade III	Positive histology	N2a	T4b	30	4 or more regional lymph nodes removed	No radiation and/or cancer-directed surgery	Yes	None/Unknown	8480/3: Mucinous adenocarcinoma	8480/3: Mucinous adenocarcinoma	CEA positive/elevated	Blank(s)	Blank(s)	25	4	62	565	Alive or dead of other cause	95	Alive	5624918
80-84 years	Female	2011	White	Descending Colon	Malignant	Moderately differentiated; Grade II	Positive histology	N0	T4b	40	4 or more regional lymph nodes removed	No radiation and/or cancer-directed surgery	Yes	None/Unknown	8140/3: Adenocarcinoma, NOS	8140/3: Adenocarcinoma, NOS	CEA positive/elevated	Blank(s)	Blank(s)	43	0	62	565	Dead (attributable to this cancer dx)	63	Colon excluding Rectum	5625408
55-59 years	Female	2011	White	Sigmoid Colon	Malignant	Moderately differentiated; Grade II	Positive histology	N0	T4a	30	4 or more regional lymph nodes removed	No radiation and/or cancer-directed surgery	Yes	None/Unknown	8140/3: Adenocarcinoma, NOS	8140/3: Adenocarcinoma, NOS	CEA negative/normal; within normal limits	Blank(s)	Blank(s)	21	0	68	500	Alive or dead of other cause	106	Alive	5625429
80-84 years	Female	2011	White	Ascending Colon	Malignant	Poorly differentiated; Grade III	Positive histology	N2b	T4a	40	4 or more regional lymph nodes removed	No radiation and/or cancer-directed surgery	No/Unknown	None/Unknown	8263/3: Adenocarcinoma in tubulovillous adenoma	8263/3: Adenocarcinoma in tubulovillous adenoma	Not documented; Interpretation not assessed or unknown if assessed	Blank(s)	Blank(s)	20	10	65	500	Dead (attributable to this cancer dx)	13	Colon excluding Rectum	5625485
65-69 years	Male	2011	White	Sigmoid Colon	Malignant	Moderately differentiated; Grade II	Positive histology	N0	T4b	41	4 or more regional lymph nodes removed	No radiation and/or cancer-directed surgery	Yes	None/Unknown	8140/3: Adenocarcinoma, NOS	8140/3: Adenocarcinoma, NOS	CEA negative/normal; within normal limits	Blank(s)	Blank(s)	21	0	60	750	Dead (attributable to this cancer dx)	76	Colon excluding Rectum	5625771
70-74 years	Male	2011	White	Ascending Colon	Malignant	Well differentiated; Grade I	Positive histology	N0	T4a	40	4 or more regional lymph nodes removed	No radiation and/or cancer-directed surgery	No/Unknown	None/Unknown	8480/3: Mucinous adenocarcinoma	8480/3: Mucinous adenocarcinoma	CEA negative/normal; within normal limits	Blank(s)	Blank(s)	33	0	50	500	Alive or dead of other cause	99	Alive	5626371
55-59 years	Female	2011	White	Sigmoid Colon	Malignant	Moderately differentiated; Grade II	Positive histology	N1b	T4a	30	4 or more regional lymph nodes removed	No radiation and/or cancer-directed surgery	No/Unknown	None/Unknown	8140/3: Adenocarcinoma, NOS	8140/3: Adenocarcinoma, NOS	Not documented; Interpretation not assessed or unknown if assessed	Blank(s)	Blank(s)	20	3	40	550	Alive or dead of other cause	94	Alive	5626556
55-59 years	Male	2011	White	Sigmoid Colon	Malignant	Poorly differentiated; Grade III	Positive histology	N2b	T4a	40	4 or more regional lymph nodes removed	No radiation and/or cancer-directed surgery	No/Unknown	None/Unknown	8140/3: Adenocarcinoma, NOS	8140/3: Adenocarcinoma, NOS	Not documented; Interpretation not assessed or unknown if assessed	Blank(s)	Blank(s)	10	10	30	500	Dead (attributable to this cancer dx)	6	Colon excluding Rectum	5626588
75-79 years	Male	2011	White	Transverse Colon	Malignant	Moderately differentiated; Grade II	Positive histology	N0	T4a	30	4 or more regional lymph nodes removed	No radiation and/or cancer-directed surgery	No/Unknown	None/Unknown	8140/3: Adenocarcinoma, NOS	8140/3: Adenocarcinoma, NOS	CEA positive/elevated	Blank(s)	Blank(s)	27	0	70	500	Dead (attributable to this cancer dx)	3	Colon excluding Rectum	5626777
80-84 years	Female	2012	White	Transverse Colon	Malignant	Poorly differentiated; Grade III	Positive histology	N1b	T4a	40	4 or more regional lymph nodes removed	No radiation and/or cancer-directed surgery	No/Unknown	None/Unknown	8480/3: Mucinous adenocarcinoma	8480/3: Mucinous adenocarcinoma	CEA negative/normal; within normal limits	Blank(s)	Blank(s)	18	3	34	500	Dead (attributable to this cancer dx)	19	Colon excluding Rectum	5627058
65-69 years	Female	2011	White	Hepatic Flexure	Malignant	Moderately differentiated; Grade II	Positive histology	N0	T4a	40	4 or more regional lymph nodes removed	No radiation and/or cancer-directed surgery	No/Unknown	None/Unknown	8140/3: Adenocarcinoma, NOS	8140/3: Adenocarcinoma, NOS	CEA positive/elevated	Blank(s)	Blank(s)	43	0	40	550	Dead (attributable to this cancer dx)	74	Colon excluding Rectum	5627492
45-49 years	Male	2011	White	Sigmoid Colon	Malignant	Well differentiated; Grade I	Positive histology	N0	T4a	30	4 or more regional lymph nodes removed	Radiation after surgery	Yes	Beam radiation	8440/3: Cystadenocarcinoma, NOS	8440/3: Cystadenocarcinoma, NOS	Not documented; Interpretation not assessed or unknown if assessed	Blank(s)	Blank(s)	34	0	45	500	Alive or dead of other cause	105	Alive	5627895
45-49 years	Female	2011	White	Sigmoid Colon	Malignant	Moderately differentiated; Grade II	Positive histology	N1a	T4b	30	4 or more regional lymph nodes removed	No radiation and/or cancer-directed surgery	Yes	None/Unknown	8140/3: Adenocarcinoma, NOS	8140/3: Adenocarcinoma, NOS	CEA positive/elevated	Blank(s)	Blank(s)	31	1	55	700	Alive or dead of other cause	107	Alive	5628230
70-74 years	Female	2011	White	Transverse Colon	Malignant	Moderately differentiated; Grade II	Positive histology	N0	T4b	0	None	No radiation and/or cancer-directed surgery	No/Unknown	None/Unknown	8140/3: Adenocarcinoma, NOS	8140/3: Adenocarcinoma, NOS	CEA positive/elevated	Blank(s)	Blank(s)	0	98	999	600	Dead (attributable to this cancer dx)	7	Colon excluding Rectum	5628982
65-69 years	Female	2010	White	Transverse Colon	Malignant	Poorly differentiated; Grade III	Positive histology	N1c	T4a	30	4 or more regional lymph nodes removed	No radiation and/or cancer-directed surgery	Yes	None/Unknown	8140/3: Adenocarcinoma, NOS	8140/3: Adenocarcinoma, NOS	Not documented; Interpretation not assessed or unknown if assessed	Blank(s)	Blank(s)	19	0	65	500	Alive or dead of other cause	14	Alive	5629492
75-79 years	Male	2011	White	Ascending Colon	Malignant	Moderately differentiated; Grade II	Positive histology	N0	T4b	41	4 or more regional lymph nodes removed	No radiation and/or cancer-directed surgery	Yes	None/Unknown	8140/3: Adenocarcinoma, NOS	8140/3: Adenocarcinoma, NOS	CEA negative/normal; within normal limits	Blank(s)	Blank(s)	12	0	80	750	Dead (attributable to this cancer dx)	22	Colon excluding Rectum	5629726
75-79 years	Male	2011	White	Descending Colon	Malignant	Moderately differentiated; Grade II	Positive histology	N0	T4a	40	4 or more regional lymph nodes removed	No radiation and/or cancer-directed surgery	No/Unknown	None/Unknown	8140/3: Adenocarcinoma, NOS	8140/3: Adenocarcinoma, NOS	CEA positive/elevated	Blank(s)	Blank(s)	19	0	50	550	Dead (attributable to this cancer dx)	25	Colon excluding Rectum	5630141
80-84 years	Male	2011	White	Sigmoid Colon	Malignant	Moderately differentiated; Grade II	Positive histology	N0	T4b	0	None	No radiation and/or cancer-directed surgery	Yes	None/Unknown	8140/3: Adenocarcinoma, NOS	8140/3: Adenocarcinoma, NOS	CEA negative/normal; within normal limits	Blank(s)	Blank(s)	0	98	100	750	Dead (attributable to this cancer dx)	25	Colon excluding Rectum	5630193
45-49 years	Male	2011	White	Ascending Colon	Malignant	Moderately differentiated; Grade II	Positive histology	N0	T4a	40	4 or more regional lymph nodes removed	No radiation and/or cancer-directed surgery	Yes	None/Unknown	8480/3: Mucinous adenocarcinoma	8480/3: Mucinous adenocarcinoma	CEA negative/normal; within normal limits	Blank(s)	Blank(s)	24	0	65	550	Alive or dead of other cause	103	Alive	5630703
85+ years	Male	2011	White	Transverse Colon	Malignant	Moderately differentiated; Grade II	Positive histology	N2a	T4a	41	4 or more regional lymph nodes removed	No radiation and/or cancer-directed surgery	No/Unknown	None/Unknown	8140/3: Adenocarcinoma, NOS	8140/3: Adenocarcinoma, NOS	Not documented; Interpretation not assessed or unknown if assessed	Blank(s)	Blank(s)	13	4	40	500	Dead (attributable to this cancer dx)	0	In situ, benign or unknown behavior neoplasm	5630954
85+ years	Female	2011	Black	Ascending Colon	Malignant	Moderately differentiated; Grade II	Positive histology	N1a	T4a	40	4 or more regional lymph nodes removed	No radiation and/or cancer-directed surgery	No/Unknown	None/Unknown	8263/3: Adenocarcinoma in tubulovillous adenoma	8263/3: Adenocarcinoma in tubulovillous adenoma	CEA positive/elevated	Blank(s)	Blank(s)	20	1	35	500	Dead (attributable to this cancer dx)	22	Colon excluding Rectum	5631614
80-84 years	Male	2011	White	Descending Colon	Malignant	Poorly differentiated; Grade III	Positive histology	N1c	T4a	40	4 or more regional lymph nodes removed	No radiation and/or cancer-directed surgery	No/Unknown	None/Unknown	8140/3: Adenocarcinoma, NOS	8140/3: Adenocarcinoma, NOS	CEA positive/elevated	Blank(s)	Blank(s)	26	0	50	500	Alive or dead of other cause	1	Alive	5632314
65-69 years	Male	2011	White	Transverse Colon	Malignant	Poorly differentiated; Grade III	Positive histology	N1a	T4a	41	4 or more regional lymph nodes removed	No radiation and/or cancer-directed surgery	Yes	None/Unknown	8255/3: Adenocarcinoma with mixed subtypes	8255/3: Adenocarcinoma with mixed subtypes	CEA positive/elevated	Blank(s)	Blank(s)	29	1	155	550	Alive or dead of other cause	28	Nephritis, Nephrotic Syndrome and Nephrosis	5632878
45-49 years	Male	2011	Unknown	Sigmoid Colon	Malignant	Moderately differentiated; Grade II	Positive histology	N1b	T4b	30	4 or more regional lymph nodes removed	No radiation and/or cancer-directed surgery	No/Unknown	None/Unknown	8140/3: Adenocarcinoma, NOS	8140/3: Adenocarcinoma, NOS	Not documented; Interpretation not assessed or unknown if assessed	Blank(s)	Blank(s)	18	3	45	600	Alive or dead of other cause	101	Alive	5633432
85+ years	Female	2011	White	Descending Colon	Malignant	Unknown	Positive histology	N0	T4b	0	None	No radiation and/or cancer-directed surgery	No/Unknown	None/Unknown	8140/3: Adenocarcinoma, NOS	8140/3: Adenocarcinoma, NOS	CEA positive/elevated	Blank(s)	Blank(s)	99	99	75	565	Dead (attributable to this cancer dx)	1	Colon excluding Rectum	5633768
75-79 years	Female	2011	White	Sigmoid Colon	Malignant	Moderately differentiated; Grade II	Positive histology	N0	T4b	30	4 or more regional lymph nodes removed	No radiation and/or cancer-directed surgery	No/Unknown	None/Unknown	8140/3: Adenocarcinoma, NOS	8140/3: Adenocarcinoma, NOS	Not documented; Interpretation not assessed or unknown if assessed	Blank(s)	Blank(s)	34	0	45	800	Alive or dead of other cause	102	Alive	5633837
75-79 years	Female	2011	White	Splenic Flexure	Malignant	Moderately differentiated; Grade II	Positive histology	N0	T4a	40	4 or more regional lymph nodes removed	No radiation and/or cancer-directed surgery	No/Unknown	None/Unknown	8140/3: Adenocarcinoma, NOS	8140/3: Adenocarcinoma, NOS	CEA positive/elevated	Blank(s)	Blank(s)	24	0	77	500	Alive or dead of other cause	37	Accidents and Adverse Effects	5634068
75-79 years	Male	2011	White	Transverse Colon	Malignant	Undifferentiated; anaplastic; Grade IV	Positive histology	N0	T4a	41	4 or more regional lymph nodes removed	No radiation and/or cancer-directed surgery	No/Unknown	None/Unknown	8140/3: Adenocarcinoma, NOS	8140/3: Adenocarcinoma, NOS	CEA positive/elevated	Blank(s)	Blank(s)	24	0	55	500	Alive or dead of other cause	1	Septicemia	5635593
85+ years	Female	2011	White	Sigmoid Colon	Malignant	Unknown	Positive histology	NX	T4b	0	None	No radiation and/or cancer-directed surgery	No/Unknown	None/Unknown	8140/3: Adenocarcinoma, NOS	8140/3: Adenocarcinoma, NOS	Not documented; Interpretation not assessed or unknown if assessed	Blank(s)	Blank(s)	0	98	78	800	Dead (attributable to this cancer dx)	1	Colon excluding Rectum	5635891
85+ years	Male	2011	White	Large Intestine, NOS	Malignant	Moderately differentiated; Grade II	Positive histology	N0	T4a	40	4 or more regional lymph nodes removed	No radiation and/or cancer-directed surgery	No/Unknown	None/Unknown	8480/3: Mucinous adenocarcinoma	8480/3: Mucinous adenocarcinoma	Not documented; Interpretation not assessed or unknown if assessed	Blank(s)	Blank(s)	13	0	40	500	Alive or dead of other cause	34	Other Cause of Death	5636438
55-59 years	Female	2011	White	Sigmoid Colon	Malignant	Moderately differentiated; Grade II	Positive histology	N1b	T4a	30	4 or more regional lymph nodes removed	No radiation and/or cancer-directed surgery	No/Unknown	None/Unknown	8140/3: Adenocarcinoma, NOS	8140/3: Adenocarcinoma, NOS	Not documented; Interpretation not assessed or unknown if assessed	Blank(s)	Blank(s)	26	3	80	500	Alive or dead of other cause	26	Alive	5636470
75-79 years	Male	2011	White	Sigmoid Colon	Malignant	Moderately differentiated; Grade II	Positive histology	N0	T4a	30	4 or more regional lymph nodes removed	No radiation and/or cancer-directed surgery	No/Unknown	None/Unknown	8480/3: Mucinous adenocarcinoma	8480/3: Mucinous adenocarcinoma	CEA negative/normal; within normal limits	Blank(s)	Blank(s)	0	98	50	500	Dead (attributable to this cancer dx)	86	Colon excluding Rectum	5636739
75-79 years	Male	2011	White	Sigmoid Colon	Malignant	Poorly differentiated; Grade III	Positive histology	N0	T4a	40	4 or more regional lymph nodes removed	No radiation and/or cancer-directed surgery	No/Unknown	None/Unknown	8210/3: Adenocarcinoma in adenomatous polyp	8210/3: Adenocarcinoma in adenomatous polyp	CEA negative/normal; within normal limits	Blank(s)	Blank(s)	14	0	100	500	Alive or dead of other cause	2	Diseases of Heart	5636747
85+ years	Female	2011	White	Ascending Colon	Malignant	Poorly differentiated; Grade III	Positive histology	N2a	T4a	30	4 or more regional lymph nodes removed	No radiation and/or cancer-directed surgery	Yes	None/Unknown	8480/3: Mucinous adenocarcinoma	8480/3: Mucinous adenocarcinoma	CEA negative/normal; within normal limits	Blank(s)	Blank(s)	29	4	37	500	Dead (attributable to this cancer dx)	40	Colon excluding Rectum	5637004
55-59 years	Male	2011	White	Descending Colon	Malignant	Poorly differentiated; Grade III	Positive histology	N2b	T4b	40	4 or more regional lymph nodes removed	No radiation and/or cancer-directed surgery	No/Unknown	None/Unknown	8140/3: Adenocarcinoma, NOS	8140/3: Adenocarcinoma, NOS	CEA positive/elevated	Blank(s)	Blank(s)	20	16	45	655	Dead (attributable to this cancer dx)	9	Colon excluding Rectum	5637009
80-84 years	Female	2011	White	Transverse Colon	Malignant	Moderately differentiated; Grade II	Positive histology	N0	T4a	40	4 or more regional lymph nodes removed	No radiation and/or cancer-directed surgery	No/Unknown	None/Unknown	8140/3: Adenocarcinoma, NOS	8140/3: Adenocarcinoma, NOS	CEA negative/normal; within normal limits	Blank(s)	Blank(s)	35	0	50	500	Alive or dead of other cause	57	Diseases of Heart	5637873
55-59 years	Male	2011	White	Transverse Colon	Malignant	Moderately differentiated; Grade II	Positive histology	N1b	T4b	40	4 or more regional lymph nodes removed	No radiation and/or cancer-directed surgery	Yes	None/Unknown	8140/3: Adenocarcinoma, NOS	8140/3: Adenocarcinoma, NOS	Not documented; Interpretation not assessed or unknown if assessed	Blank(s)	Blank(s)	30	3	38	750	Alive or dead of other cause	106	Alive	5637886
65-69 years	Female	2011	White	Sigmoid Colon	Malignant	Moderately differentiated; Grade II	Positive histology	N1a	T4a	30	4 or more regional lymph nodes removed	No radiation and/or cancer-directed surgery	Yes	None/Unknown	8140/3: Adenocarcinoma, NOS	8140/3: Adenocarcinoma, NOS	Not documented; Interpretation not assessed or unknown if assessed	Blank(s)	Blank(s)	33	1	80	500	Alive or dead of other cause	105	Alive	5638369
75-79 years	Male	2011	White	Transverse Colon	Malignant	Moderately differentiated; Grade II	Positive histology	N0	T4b	40	4 or more regional lymph nodes removed	No radiation and/or cancer-directed surgery	Yes	None/Unknown	8140/3: Adenocarcinoma, NOS	8140/3: Adenocarcinoma, NOS	CEA positive/elevated	Blank(s)	Blank(s)	24	0	52	565	Alive or dead of other cause	104	Alive	5639128
55-59 years	Female	2011	White	Hepatic Flexure	Malignant	Moderately differentiated; Grade II	Positive histology	N0	T4b	41	4 or more regional lymph nodes removed	No radiation and/or cancer-directed surgery	Yes	None/Unknown	8261/3: Adenocarcinoma in villous adenoma	8261/3: Adenocarcinoma in villous adenoma	CEA negative/normal; within normal limits	Blank(s)	Blank(s)	44	0	55	600	Alive or dead of other cause	106	Alive	5639705
65-69 years	Female	2011	Black	Sigmoid Colon	Malignant	Well differentiated; Grade I	Positive histology	N0	T4b	40	4 or more regional lymph nodes removed	Radiation prior to surgery	Yes	Beam radiation	8480/3: Mucinous adenocarcinoma	8480/3: Mucinous adenocarcinoma	Not documented; Interpretation not assessed or unknown if assessed	Blank(s)	Blank(s)	14	0	90	750	Dead (attributable to this cancer dx)	37	Rectum and Rectosigmoid Junction	5639709
80-84 years	Female	2011	Asian or Pacific Islander	Ascending Colon	Malignant	Moderately differentiated; Grade II	Positive histology	N1b	T4a	40	4 or more regional lymph nodes removed	No radiation and/or cancer-directed surgery	No/Unknown	None/Unknown	8480/3: Mucinous adenocarcinoma	8480/3: Mucinous adenocarcinoma	CEA positive/elevated	Blank(s)	Blank(s)	37	3	45	500	Alive or dead of other cause	96	Alive	5640025
85+ years	Male	2011	White	Sigmoid Colon	Malignant	Moderately differentiated; Grade II	Positive histology	N1a	T4a	30	4 or more regional lymph nodes removed	No radiation and/or cancer-directed surgery	No/Unknown	None/Unknown	8140/3: Adenocarcinoma, NOS	8140/3: Adenocarcinoma, NOS	CEA negative/normal; within normal limits	Blank(s)	Blank(s)	10	1	23	500	Dead (attributable to this cancer dx)	43	Colon excluding Rectum	5641086
75-79 years	Male	2011	White	Sigmoid Colon	Malignant	Unknown	Positive histology	N1b	T4b	0	None	No radiation and/or cancer-directed surgery	No/Unknown	None/Unknown	8263/3: Adenocarcinoma in tubulovillous adenoma	8263/3: Adenocarcinoma in tubulovillous adenoma	CEA positive/elevated	Blank(s)	Blank(s)	0	98	130	750	Alive or dead of other cause	1	Septicemia	5641163
60-64 years	Male	2011	White	Descending Colon	Malignant	Moderately differentiated; Grade II	Positive histology	N1b	T4a	40	4 or more regional lymph nodes removed	No radiation and/or cancer-directed surgery	No/Unknown	None/Unknown	8140/3: Adenocarcinoma, NOS	8140/3: Adenocarcinoma, NOS	CEA positive/elevated	Blank(s)	Blank(s)	41	2	40	500	Alive or dead of other cause	96	Alive	5641250
45-49 years	Male	2011	White	Sigmoid Colon	Malignant	Moderately differentiated; Grade II	Positive histology	N2b	T4a	30	4 or more regional lymph nodes removed	No radiation and/or cancer-directed surgery	Yes	None/Unknown	8140/3: Adenocarcinoma, NOS	8140/3: Adenocarcinoma, NOS	CEA positive/elevated	Blank(s)	Blank(s)	42	12	75	500	Dead (attributable to this cancer dx)	63	Colon excluding Rectum	5642412
40-44 years	Female	2011	Black	Transverse Colon	Malignant	Moderately differentiated; Grade II	Positive histology	N2a	T4b	40	4 or more regional lymph nodes removed	No radiation and/or cancer-directed surgery	Yes	None/Unknown	8480/3: Mucinous adenocarcinoma	8480/3: Mucinous adenocarcinoma	CEA positive/elevated	Blank(s)	Blank(s)	62	4	70	600	Dead (attributable to this cancer dx)	15	Colon excluding Rectum	5642845
70-74 years	Female	2011	White	Splenic Flexure	Malignant	Moderately differentiated; Grade II	Positive histology	N0	T4a	30	4 or more regional lymph nodes removed	No radiation and/or cancer-directed surgery	No/Unknown	None/Unknown	8140/3: Adenocarcinoma, NOS	8140/3: Adenocarcinoma, NOS	CEA positive/elevated	Blank(s)	Blank(s)	8	0	20	500	Alive or dead of other cause	96	Alive	5643196
80-84 years	Male	2014	White	Sigmoid Colon	Malignant	Poorly differentiated; Grade III	Positive histology	N0	T4a	40	4 or more regional lymph nodes removed	No radiation and/or cancer-directed surgery	No/Unknown	None/Unknown	8140/3: Adenocarcinoma, NOS	8140/3: Adenocarcinoma, NOS	Not documented; Interpretation not assessed or unknown if assessed	Blank(s)	Blank(s)	18	0	50	500	Dead (attributable to this cancer dx)	0	Other Cause of Death	5643512
70-74 years	Male	2011	White	Ascending Colon	Malignant	Poorly differentiated; Grade III	Positive histology	N0	T4a	40	4 or more regional lymph nodes removed	No radiation and/or cancer-directed surgery	Yes	None/Unknown	8490/3: Signet ring cell carcinoma	8490/3: Signet ring cell carcinoma	Not documented; Interpretation not assessed or unknown if assessed	Blank(s)	Blank(s)	27	0	120	550	Dead (attributable to this cancer dx)	16	Colon excluding Rectum	5643756
50-54 years	Female	2011	White	Sigmoid Colon	Malignant	Moderately differentiated; Grade II	Positive histology	N1a	T4a	40	4 or more regional lymph nodes removed	No radiation and/or cancer-directed surgery	Yes	None/Unknown	8140/3: Adenocarcinoma, NOS	8140/3: Adenocarcinoma, NOS	CEA positive/elevated	Blank(s)	Blank(s)	28	1	60	500	Alive or dead of other cause	99	Alive	5644998
80-84 years	Female	2011	White	Sigmoid Colon	Malignant	Moderately differentiated; Grade II	Positive histology	N0	T4b	0	None	No radiation and/or cancer-directed surgery	No/Unknown	None/Unknown	8140/3: Adenocarcinoma, NOS	8140/3: Adenocarcinoma, NOS	CEA positive/elevated	Blank(s)	Blank(s)	0	98	102	800	Dead (attributable to this cancer dx)	1	Colon excluding Rectum	5645026
65-69 years	Female	2011	White	Sigmoid Colon	Malignant	Moderately differentiated; Grade II	Positive histology	N0	T4a	40	4 or more regional lymph nodes removed	No radiation and/or cancer-directed surgery	No/Unknown	None/Unknown	8263/3: Adenocarcinoma in tubulovillous adenoma	8263/3: Adenocarcinoma in tubulovillous adenoma	CEA positive/elevated	Blank(s)	Blank(s)	14	0	40	500	Alive or dead of other cause	99	Alive	5645695
50-54 years	Female	2011	White	Descending Colon	Malignant	Moderately differentiated; Grade II	Positive histology	N1a	T4a	40	4 or more regional lymph nodes removed	No radiation and/or cancer-directed surgery	Yes	None/Unknown	8140/3: Adenocarcinoma, NOS	8140/3: Adenocarcinoma, NOS	Not documented; Interpretation not assessed or unknown if assessed	Blank(s)	Blank(s)	15	1	18	500	Alive or dead of other cause	101	Alive	5646209
50-54 years	Female	2011	White	Descending Colon	Malignant	Moderately differentiated; Grade II	Positive histology	N1NOS	T4a	40	4 or more regional lymph nodes removed	No radiation and/or cancer-directed surgery	Yes	None/Unknown	8140/3: Adenocarcinoma, NOS	8140/3: Adenocarcinoma, NOS	CEA negative/normal; within normal limits	Blank(s)	Blank(s)	6	4	30	500	Alive or dead of other cause	98	Alive	5647362
70-74 years	Male	2011	White	Sigmoid Colon	Malignant	Moderately differentiated; Grade II	Positive histology	N0	T4b	30	4 or more regional lymph nodes removed	No radiation and/or cancer-directed surgery	Yes	Recommended, unknown if administered	8140/3: Adenocarcinoma, NOS	8140/3: Adenocarcinoma, NOS	CEA negative/normal; within normal limits	Blank(s)	Blank(s)	14	0	45	565	Alive or dead of other cause	100	Alive	5648007
85+ years	Female	2014	White	Ascending Colon	Malignant	Poorly differentiated; Grade III	Positive histology	N0	T4a	40	4 or more regional lymph nodes removed	No radiation and/or cancer-directed surgery	No/Unknown	None/Unknown	8480/3: Mucinous adenocarcinoma	8480/3: Mucinous adenocarcinoma	Not documented; Interpretation not assessed or unknown if assessed	Blank(s)	Blank(s)	39	0	80	500	Alive or dead of other cause	62	Alive	5649009
65-69 years	Male	2011	White	Ascending Colon	Malignant	Moderately differentiated; Grade II	Positive histology	N0	T4a	40	4 or more regional lymph nodes removed	No radiation and/or cancer-directed surgery	No/Unknown	None/Unknown	8263/3: Adenocarcinoma in tubulovillous adenoma	8263/3: Adenocarcinoma in tubulovillous adenoma	Not documented; Interpretation not assessed or unknown if assessed	Blank(s)	Blank(s)	19	0	70	500	Alive or dead of other cause	100	Alive	5649506
85+ years	Female	2011	White	Sigmoid Colon	Malignant	Moderately differentiated; Grade II	Positive histology	N0	T4a	30	4 or more regional lymph nodes removed	No radiation and/or cancer-directed surgery	No/Unknown	None/Unknown	8140/3: Adenocarcinoma, NOS	8140/3: Adenocarcinoma, NOS	CEA positive/elevated	Blank(s)	Blank(s)	43	0	42	500	Alive or dead of other cause	65	Diseases of Heart	5649510
60-64 years	Female	2011	White	Sigmoid Colon	Malignant	Well differentiated; Grade I	Positive histology	N0	T4a	50	4 or more regional lymph nodes removed	No radiation and/or cancer-directed surgery	No/Unknown	None/Unknown	8480/3: Mucinous adenocarcinoma	8480/3: Mucinous adenocarcinoma	Not documented; Interpretation not assessed or unknown if assessed	Blank(s)	Blank(s)	16	0	60	500	Alive or dead of other cause	98	Alive	5649581
75-79 years	Female	2011	White	Sigmoid Colon	Malignant	Poorly differentiated; Grade III	Positive histology	N2b	T4a	50	4 or more regional lymph nodes removed	No radiation and/or cancer-directed surgery	Yes	None/Unknown	8140/3: Adenocarcinoma, NOS	8140/3: Adenocarcinoma, NOS	CEA negative/normal; within normal limits	Blank(s)	Blank(s)	90	17	22	500	Dead (attributable to this cancer dx)	56	Colon excluding Rectum	5650132
65-69 years	Female	2011	White	Ascending Colon	Malignant	Poorly differentiated; Grade III	Positive histology	N1b	T4a	40	4 or more regional lymph nodes removed	No radiation and/or cancer-directed surgery	No/Unknown	None/Unknown	8140/3: Adenocarcinoma, NOS	8140/3: Adenocarcinoma, NOS	CEA negative/normal; within normal limits	Blank(s)	Blank(s)	22	2	60	500	Alive or dead of other cause	4	Alive	5650624
85+ years	Male	2011	White	Ascending Colon	Malignant	Poorly differentiated; Grade III	Positive histology	N0	T4b	40	4 or more regional lymph nodes removed	No radiation and/or cancer-directed surgery	No/Unknown	None/Unknown	8140/3: Adenocarcinoma, NOS	8140/3: Adenocarcinoma, NOS	Not documented; Interpretation not assessed or unknown if assessed	Blank(s)	Blank(s)	11	0	45	600	Alive or dead of other cause	76	Urinary Bladder	5650729
60-64 years	Male	2011	White	Ascending Colon	Malignant	Well differentiated; Grade I	Positive histology	N1a	T4a	40	4 or more regional lymph nodes removed	No radiation and/or cancer-directed surgery	Yes	None/Unknown	8140/3: Adenocarcinoma, NOS	8140/3: Adenocarcinoma, NOS	Not documented; Interpretation not assessed or unknown if assessed	Blank(s)	Blank(s)	23	1	51	500	Alive or dead of other cause	96	Alive	5651014
85+ years	Female	2015	White	Sigmoid Colon	Malignant	Moderately differentiated; Grade II	Positive histology	N0	T4a	30	4 or more regional lymph nodes removed	No radiation and/or cancer-directed surgery	No/Unknown	None/Unknown	8140/3: Adenocarcinoma, NOS	8140/3: Adenocarcinoma, NOS	Not documented; Interpretation not assessed or unknown if assessed	Blank(s)	Blank(s)	10	0	40	500	Alive or dead of other cause	4	Alive	5651123
75-79 years	Male	2011	White	Transverse Colon	Malignant	Moderately differentiated; Grade II	Positive histology	N0	T4a	40	4 or more regional lymph nodes removed	No radiation and/or cancer-directed surgery	No/Unknown	None/Unknown	8140/3: Adenocarcinoma, NOS	8140/3: Adenocarcinoma, NOS	Not documented; Interpretation not assessed or unknown if assessed	Blank(s)	Blank(s)	18	0	32	500	Dead (attributable to this cancer dx)	49	Colon excluding Rectum	5651947
70-74 years	Female	2013	White	Large Intestine, NOS	Malignant	Moderately differentiated; Grade II	Positive histology	N0	T4b	40	4 or more regional lymph nodes removed	No radiation and/or cancer-directed surgery	No/Unknown	None/Unknown	8140/3: Adenocarcinoma, NOS	8140/3: Adenocarcinoma, NOS	CEA negative/normal; within normal limits	Blank(s)	Blank(s)	39	0	70	800	Dead (attributable to this cancer dx)	0	Other Cause of Death	5652949
55-59 years	Male	2011	White	Sigmoid Colon	Malignant	Unknown	Positive histology	N0	T4b	0	None	No radiation and/or cancer-directed surgery	Yes	None/Unknown	8140/3: Adenocarcinoma, NOS	8140/3: Adenocarcinoma, NOS	Not documented; Interpretation not assessed or unknown if assessed	Blank(s)	Blank(s)	99	99	120	750	Dead (attributable to this cancer dx)	9	Colon excluding Rectum	5654605
45-49 years	Female	2011	White	Sigmoid Colon	Malignant	Moderately differentiated; Grade II	Positive histology	N1a	T4b	70	4 or more regional lymph nodes removed	No radiation and/or cancer-directed surgery	Yes	None/Unknown	8140/3: Adenocarcinoma, NOS	8140/3: Adenocarcinoma, NOS	CEA negative/normal; within normal limits	Blank(s)	Blank(s)	16	1	50	600	Alive or dead of other cause	96	Alive	5654636
75-79 years	Female	2011	White	Hepatic Flexure	Malignant	Unknown	Positive histology	N1NOS	T4NOS	40	4 or more regional lymph nodes removed	No radiation and/or cancer-directed surgery	Yes	None/Unknown	8140/3: Adenocarcinoma, NOS	8140/3: Adenocarcinoma, NOS	Not documented; Interpretation not assessed or unknown if assessed	Blank(s)	Blank(s)	98	97	999	900	Alive or dead of other cause	50	Chronic Obstructive Pulmonary Disease and Allied Cond	5654840
80-84 years	Female	2011	White	Ascending Colon	Malignant	Poorly differentiated; Grade III	Positive histology	N2NOS	T4b	40	4 or more regional lymph nodes removed	No radiation and/or cancer-directed surgery	Yes	None/Unknown	8255/3: Adenocarcinoma with mixed subtypes	8255/3: Adenocarcinoma with mixed subtypes	CEA positive/elevated	Blank(s)	Blank(s)	98	97	110	600	Dead (attributable to this cancer dx)	7	Colon excluding Rectum	5654845
45-49 years	Male	2012	White	Sigmoid Colon	Malignant	Moderately differentiated; Grade II	Positive histology	N2a	T4b	40	4 or more regional lymph nodes removed	No radiation and/or cancer-directed surgery	Yes	None/Unknown	8210/3: Adenocarcinoma in adenomatous polyp	8210/3: Adenocarcinoma in adenomatous polyp	CEA negative/normal; within normal limits	Blank(s)	Blank(s)	59	4	115	750	Alive or dead of other cause	92	Alive	5657641
85+ years	Female	2012	White	Descending Colon	Malignant	Moderately differentiated; Grade II	Positive histology	N0	T4a	40	4 or more regional lymph nodes removed	No radiation and/or cancer-directed surgery	No/Unknown	None/Unknown	8140/3: Adenocarcinoma, NOS	8140/3: Adenocarcinoma, NOS	Not documented; Interpretation not assessed or unknown if assessed	Blank(s)	Blank(s)	14	0	50	500	Dead (attributable to this cancer dx)	19	Colon excluding Rectum	5658596
65-69 years	Male	2012	Black	Transverse Colon	Malignant	Poorly differentiated; Grade III	Positive histology	N2b	T4a	40	4 or more regional lymph nodes removed	No radiation and/or cancer-directed surgery	Yes	None/Unknown	8140/3: Adenocarcinoma, NOS	8140/3: Adenocarcinoma, NOS	CEA positive/elevated	Blank(s)	Blank(s)	24	11	25	500	Dead (attributable to this cancer dx)	35	Colon excluding Rectum	5658788
85+ years	Male	2012	White	Ascending Colon	Malignant	Poorly differentiated; Grade III	Positive histology	N0	T4a	40	4 or more regional lymph nodes removed	No radiation and/or cancer-directed surgery	No/Unknown	None/Unknown	8480/3: Mucinous adenocarcinoma	8480/3: Mucinous adenocarcinoma	CEA negative/normal; within normal limits	Blank(s)	Blank(s)	25	0	80	500	Alive or dead of other cause	74	Diseases of Heart	5658839
75-79 years	Female	2012	White	Sigmoid Colon	Malignant	Moderately differentiated; Grade II	Positive histology	N1b	T4b	32	4 or more regional lymph nodes removed	No radiation and/or cancer-directed surgery	No/Unknown	None/Unknown	8140/3: Adenocarcinoma, NOS	8140/3: Adenocarcinoma, NOS	Not documented; Interpretation not assessed or unknown if assessed	Blank(s)	Blank(s)	34	2	42	750	Dead (attributable to this cancer dx)	58	Colon excluding Rectum	5659098
50-54 years	Female	2012	White	Sigmoid Colon	Malignant	Poorly differentiated; Grade III	Positive histology	N0	T4a	40	4 or more regional lymph nodes removed	No radiation and/or cancer-directed surgery	Yes	None/Unknown	8140/3: Adenocarcinoma, NOS	8140/3: Adenocarcinoma, NOS	Not documented; Interpretation not assessed or unknown if assessed	Blank(s)	Blank(s)	20	0	33	500	Alive or dead of other cause	90	Alive	5660523
85+ years	Male	2012	White	Hepatic Flexure	Malignant	Moderately differentiated; Grade II	Positive histology	N1b	T4a	40	4 or more regional lymph nodes removed	No radiation and/or cancer-directed surgery	No/Unknown	None/Unknown	8481/3: Mucin-producing adenocarcinoma	8481/3: Mucin-producing adenocarcinoma	CEA negative/normal; within normal limits	Blank(s)	Blank(s)	13	3	47	500	Alive or dead of other cause	19	Other Cause of Death	5660876
85+ years	Male	2012	White	Splenic Flexure	Malignant	Moderately differentiated; Grade II	Positive histology	N1c	T4b	30	4 or more regional lymph nodes removed	No radiation and/or cancer-directed surgery	No/Unknown	None/Unknown	8140/3: Adenocarcinoma, NOS	8140/3: Adenocarcinoma, NOS	Not documented; Interpretation not assessed or unknown if assessed	Blank(s)	Blank(s)	48	0	80	570	Alive or dead of other cause	90	Alive	5661219
75-79 years	Female	2012	White	Ascending Colon	Malignant	Moderately differentiated; Grade II	Positive histology	N0	T4b	41	4 or more regional lymph nodes removed	No radiation and/or cancer-directed surgery	Yes	None/Unknown	8140/3: Adenocarcinoma, NOS	8140/3: Adenocarcinoma, NOS	CEA positive/elevated	Blank(s)	Blank(s)	37	0	140	750	Alive or dead of other cause	94	Alive	5663176
85+ years	Female	2012	White	Descending Colon	Malignant	Moderately differentiated; Grade II	Positive histology	N0	T4b	41	Sentinel node biopsy and lym nd removed same/unstated time	No radiation and/or cancer-directed surgery	No/Unknown	None/Unknown	8140/3: Adenocarcinoma, NOS	8140/3: Adenocarcinoma, NOS	CEA positive/elevated	Blank(s)	Blank(s)	16	0	37	600	Alive or dead of other cause	7	Other Cause of Death	5663505
80-84 years	Male	2012	White	Ascending Colon	Malignant	Moderately differentiated; Grade II	Positive histology	N0	T4b	41	Sentinel node biopsy and lym nd removed same/unstated time	No radiation and/or cancer-directed surgery	No/Unknown	None/Unknown	8140/3: Adenocarcinoma, NOS	8140/3: Adenocarcinoma, NOS	CEA negative/normal; within normal limits	Blank(s)	Blank(s)	20	0	80	850	Alive or dead of other cause	75	Alzheimers (ICD-9 and 10 only)	5663577
75-79 years	Female	2012	White	Transverse Colon	Malignant	Moderately differentiated; Grade II	Positive histology	N1a	T4a	40	Sentinel node biopsy and lym nd removed same/unstated time	No radiation and/or cancer-directed surgery	Yes	None/Unknown	8140/3: Adenocarcinoma, NOS	8140/3: Adenocarcinoma, NOS	Not documented; Interpretation not assessed or unknown if assessed	Blank(s)	Blank(s)	4	1	37	560	Alive or dead of other cause	92	Alive	5663623
80-84 years	Male	2012	White	Sigmoid Colon	Malignant	Moderately differentiated; Grade II	Positive histology	N0	T4a	30	4 or more regional lymph nodes removed	No radiation and/or cancer-directed surgery	Yes	None/Unknown	8140/3: Adenocarcinoma, NOS	8140/3: Adenocarcinoma, NOS	Not documented; Interpretation not assessed or unknown if assessed	Blank(s)	Blank(s)	10	0	110	500	Dead (attributable to this cancer dx)	82	Colon excluding Rectum	5663896
55-59 years	Female	2012	White	Sigmoid Colon	Malignant	Unknown	Positive histology	N0	T4b	0	None	No radiation and/or cancer-directed surgery	No/Unknown	None/Unknown	8010/3: Carcinoma, NOS	8010/3: Carcinoma, NOS	CEA negative/normal; within normal limits	Blank(s)	Blank(s)	0	98	999	850	Alive or dead of other cause	93	Alive	5663981
80-84 years	Female	2012	White	Sigmoid Colon	Malignant	Moderately differentiated; Grade II	Positive histology	N0	T4b	30	4 or more regional lymph nodes removed	No radiation and/or cancer-directed surgery	No/Unknown	None/Unknown	8480/3: Mucinous adenocarcinoma	8480/3: Mucinous adenocarcinoma	CEA positive/elevated	Blank(s)	Blank(s)	16	0	67	565	Dead (attributable to this cancer dx)	11	Other Cause of Death	5664782
80-84 years	Male	2012	White	Descending Colon	Malignant	Moderately differentiated; Grade II	Positive histology	N0	T4a	40	4 or more regional lymph nodes removed	No radiation and/or cancer-directed surgery	No/Unknown	None/Unknown	8140/3: Adenocarcinoma, NOS	8140/3: Adenocarcinoma, NOS	Not documented; Interpretation not assessed or unknown if assessed	Blank(s)	Blank(s)	16	0	36	500	Alive or dead of other cause	91	Other Cause of Death	5665378
50-54 years	Male	2012	White	Ascending Colon	Malignant	Poorly differentiated; Grade III	Positive histology	N0	T4a	41	4 or more regional lymph nodes removed	No radiation and/or cancer-directed surgery	No/Unknown	None/Unknown	8480/3: Mucinous adenocarcinoma	8480/3: Mucinous adenocarcinoma	CEA positive/elevated	Blank(s)	Blank(s)	14	0	125	500	Alive or dead of other cause	94	Alive	5665989
50-54 years	Male	2012	Black	Hepatic Flexure	Malignant	Moderately differentiated; Grade II	Positive histology	N1a	T4b	40	4 or more regional lymph nodes removed	No radiation and/or cancer-directed surgery	Yes	None/Unknown	8140/3: Adenocarcinoma, NOS	8140/3: Adenocarcinoma, NOS	CEA negative/normal; within normal limits	Blank(s)	Blank(s)	32	1	70	850	Alive or dead of other cause	92	Alive	5666456
45-49 years	Female	2012	Black	Sigmoid Colon	Malignant	Moderately differentiated; Grade II	Positive histology	N1b	T4b	40	4 or more regional lymph nodes removed	No radiation and/or cancer-directed surgery	Yes	None/Unknown	8140/3: Adenocarcinoma, NOS	8140/3: Adenocarcinoma, NOS	CEA negative/normal; within normal limits	Blank(s)	Blank(s)	41	2	90	565	Alive or dead of other cause	93	Alive	5667651
80-84 years	Female	2012	White	Ascending Colon	Malignant	Moderately differentiated; Grade II	Positive histology	N0	T4a	40	4 or more regional lymph nodes removed	No radiation and/or cancer-directed surgery	No/Unknown	None/Unknown	8140/3: Adenocarcinoma, NOS	8140/3: Adenocarcinoma, NOS	CEA negative/normal; within normal limits	Blank(s)	Blank(s)	18	0	35	500	Alive or dead of other cause	77	Diseases of Heart	5668478
55-59 years	Female	2012	White	Ascending Colon	Malignant	Moderately differentiated; Grade II	Positive histology	N2a	T4a	40	4 or more regional lymph nodes removed	No radiation and/or cancer-directed surgery	Yes	None/Unknown	8210/3: Adenocarcinoma in adenomatous polyp	8210/3: Adenocarcinoma in adenomatous polyp	Not documented; Interpretation not assessed or unknown if assessed	Blank(s)	Blank(s)	32	5	25	560	Alive or dead of other cause	85	Alive	5669487
65-69 years	Female	2012	White	Ascending Colon	Malignant	Moderately differentiated; Grade II	Positive histology	N0	T4a	30	4 or more regional lymph nodes removed	No radiation and/or cancer-directed surgery	Yes	None/Unknown	8263/3: Adenocarcinoma in tubulovillous adenoma	8263/3: Adenocarcinoma in tubulovillous adenoma	CEA positive/elevated	Blank(s)	Blank(s)	51	0	85	500	Alive or dead of other cause	94	Alive	5669795
65-69 years	Male	2012	Black	Transverse Colon	Malignant	Moderately differentiated; Grade II	Positive histology	N1b	T4a	30	4 or more regional lymph nodes removed	No radiation and/or cancer-directed surgery	Yes	None/Unknown	8140/3: Adenocarcinoma, NOS	8140/3: Adenocarcinoma, NOS	CEA negative/normal; within normal limits	Blank(s)	Blank(s)	19	2	36	500	Alive or dead of other cause	94	Alive	5669921
60-64 years	Male	2012	White	Transverse Colon	Malignant	Moderately differentiated; Grade II	Positive histology	N1a	T4a	30	Unknown or not applicable	No radiation and/or cancer-directed surgery	No/Unknown	None/Unknown	8140/3: Adenocarcinoma, NOS	8140/3: Adenocarcinoma, NOS	Not documented; Interpretation not assessed or unknown if assessed	Blank(s)	Blank(s)	24	1	42	500	Alive or dead of other cause	0	Cerebrovascular Diseases	5669985
85+ years	Female	2012	White	Sigmoid Colon	Malignant	Moderately differentiated; Grade II	Positive histology	N1b	T4b	30	4 or more regional lymph nodes removed	No radiation and/or cancer-directed surgery	No/Unknown	None/Unknown	8140/3: Adenocarcinoma, NOS	8140/3: Adenocarcinoma, NOS	CEA negative/normal; within normal limits	Blank(s)	Blank(s)	39	3	70	600	Alive or dead of other cause	15	Brain and Other Nervous System	5670094
65-69 years	Female	2012	White	Sigmoid Colon	Malignant	Moderately differentiated; Grade II	Positive histology	N1a	T4a	30	4 or more regional lymph nodes removed	No radiation and/or cancer-directed surgery	Yes	None/Unknown	8140/3: Adenocarcinoma, NOS	8140/3: Adenocarcinoma, NOS	CEA negative/normal; within normal limits	Blank(s)	Blank(s)	46	1	72	500	Alive or dead of other cause	88	Alive	5670349
65-69 years	Male	2012	White	Sigmoid Colon	Malignant	Moderately differentiated; Grade II	Positive histology	N0	T4a	30	4 or more regional lymph nodes removed	No radiation and/or cancer-directed surgery	Yes	None/Unknown	8140/3: Adenocarcinoma, NOS	8140/3: Adenocarcinoma, NOS	Not documented; Interpretation not assessed or unknown if assessed	Blank(s)	Blank(s)	20	0	44	500	Alive or dead of other cause	90	Alive	5670376
70-74 years	Male	2012	White	Sigmoid Colon	Malignant	Poorly differentiated; Grade III	Positive histology	N1b	T4a	30	4 or more regional lymph nodes removed	No radiation and/or cancer-directed surgery	Yes	None/Unknown	8480/3: Mucinous adenocarcinoma	8480/3: Mucinous adenocarcinoma	Not documented; Interpretation not assessed or unknown if assessed	Blank(s)	Blank(s)	9	2	41	500	Dead (attributable to this cancer dx)	34	Colon excluding Rectum	5670754
80-84 years	Female	2012	White	Splenic Flexure	Malignant	Poorly differentiated; Grade III	Positive histology	N1b	T4a	40	4 or more regional lymph nodes removed	No radiation and/or cancer-directed surgery	Yes	None/Unknown	8140/3: Adenocarcinoma, NOS	8140/3: Adenocarcinoma, NOS	CEA negative/normal; within normal limits	Blank(s)	Blank(s)	62	2	35	500	Alive or dead of other cause	90	Alive	5671406
40-44 years	Male	2012	Asian or Pacific Islander	Sigmoid Colon	Malignant	Moderately differentiated; Grade II	Positive histology	N1a	T4a	40	4 or more regional lymph nodes removed	No radiation and/or cancer-directed surgery	Yes	None/Unknown	8140/3: Adenocarcinoma, NOS	8140/3: Adenocarcinoma, NOS	Not documented; Interpretation not assessed or unknown if assessed	Blank(s)	Blank(s)	5	1	30	500	Dead (attributable to this cancer dx)	17	Colon excluding Rectum	5671412
45-49 years	Female	2012	Black	Hepatic Flexure	Malignant	Undifferentiated; anaplastic; Grade IV	Positive histology	N0	T4a	40	4 or more regional lymph nodes removed	No radiation and/or cancer-directed surgery	Yes	None/Unknown	8140/3: Adenocarcinoma, NOS	8140/3: Adenocarcinoma, NOS	CEA positive/elevated	Blank(s)	Blank(s)	65	0	100	550	Alive or dead of other cause	90	Alive	5671537
60-64 years	Male	2012	White	Sigmoid Colon	Malignant	Poorly differentiated; Grade III	Positive histology	N1b	T4a	30	4 or more regional lymph nodes removed	No radiation and/or cancer-directed surgery	Yes	None/Unknown	8140/3: Adenocarcinoma, NOS	8140/3: Adenocarcinoma, NOS	CEA negative/normal; within normal limits	Blank(s)	Blank(s)	13	2	40	500	Alive or dead of other cause	85	Alive	5671594
85+ years	Female	2012	White	Hepatic Flexure	Malignant	Poorly differentiated; Grade III	Positive histology	N1b	T4a	40	4 or more regional lymph nodes removed	No radiation and/or cancer-directed surgery	No/Unknown	None/Unknown	8140/3: Adenocarcinoma, NOS	8140/3: Adenocarcinoma, NOS	Not documented; Interpretation not assessed or unknown if assessed	Blank(s)	Blank(s)	16	2	42	500	Dead (attributable to this cancer dx)	8	Colon excluding Rectum	5671972
40-44 years	Female	2012	White	Ascending Colon	Malignant	Moderately differentiated; Grade II	Positive histology	N2b	T4a	40	4 or more regional lymph nodes removed	No radiation and/or cancer-directed surgery	Yes	None/Unknown	8480/3: Mucinous adenocarcinoma	8480/3: Mucinous adenocarcinoma	Not documented; Interpretation not assessed or unknown if assessed	Blank(s)	Blank(s)	53	9	750	500	Alive or dead of other cause	91	Alive	5673046
70-74 years	Male	2012	White	Sigmoid Colon	Malignant	Moderately differentiated; Grade II	Positive histology	N1a	T4a	30	4 or more regional lymph nodes removed	No radiation and/or cancer-directed surgery	Yes	None/Unknown	8140/3: Adenocarcinoma, NOS	8140/3: Adenocarcinoma, NOS	CEA positive/elevated	Blank(s)	Blank(s)	21	1	71	500	Alive or dead of other cause	89	Alive	5673651
60-64 years	Male	2012	White	Ascending Colon	Malignant	Moderately differentiated; Grade II	Positive histology	N0	T4a	40	4 or more regional lymph nodes removed	No radiation and/or cancer-directed surgery	No/Unknown	None/Unknown	8480/3: Mucinous adenocarcinoma	8480/3: Mucinous adenocarcinoma	CEA negative/normal; within normal limits	Blank(s)	Blank(s)	17	0	45	500	Alive or dead of other cause	92	Alive	5674353
75-79 years	Female	2012	White	Transverse Colon	Malignant	Moderately differentiated; Grade II	Positive histology	N1b	T4a	40	4 or more regional lymph nodes removed	No radiation and/or cancer-directed surgery	Yes	None/Unknown	8140/3: Adenocarcinoma, NOS	8140/3: Adenocarcinoma, NOS	Not documented; Interpretation not assessed or unknown if assessed	Blank(s)	Blank(s)	43	3	50	500	Alive or dead of other cause	92	Alive	5674474
80-84 years	Female	2012	White	Splenic Flexure	Malignant	Moderately differentiated; Grade II	Positive histology	N1a	T4a	30	4 or more regional lymph nodes removed	No radiation and/or cancer-directed surgery	Yes	None/Unknown	8263/3: Adenocarcinoma in tubulovillous adenoma	8263/3: Adenocarcinoma in tubulovillous adenoma	CEA negative/normal; within normal limits	Blank(s)	Blank(s)	29	1	80	500	Alive or dead of other cause	86	Alive	5675248
75-79 years	Male	2012	White	Sigmoid Colon	Malignant	Moderately differentiated; Grade II	Positive histology	N2b	T4a	30	4 or more regional lymph nodes removed	No radiation and/or cancer-directed surgery	Yes	None/Unknown	8480/3: Mucinous adenocarcinoma	8480/3: Mucinous adenocarcinoma	CEA positive/elevated	Blank(s)	Blank(s)	21	9	85	500	Alive or dead of other cause	38	Atherosclerosis	5675255
75-79 years	Female	2012	White	Ascending Colon	Malignant	Poorly differentiated; Grade III	Positive histology	N2a	T4a	40	4 or more regional lymph nodes removed	No radiation and/or cancer-directed surgery	Yes	None/Unknown	8490/3: Signet ring cell carcinoma	8490/3: Signet ring cell carcinoma	CEA positive/elevated	Blank(s)	Blank(s)	6	5	35	500	Dead (attributable to this cancer dx)	8	Colon excluding Rectum	5675696
25-29 years	Female	2012	Unknown	Sigmoid Colon	Malignant	Moderately differentiated; Grade II	Positive histology	N0	T4a	70	Sentinel node biopsy and lym nd removed same/unstated time	No radiation and/or cancer-directed surgery	Yes	None/Unknown	8140/3: Adenocarcinoma, NOS	8140/3: Adenocarcinoma, NOS	CEA negative/normal; within normal limits	Blank(s)	Blank(s)	39	0	55	500	Alive or dead of other cause	84	Alive	5675758
50-54 years	Female	2012	White	Transverse Colon	Malignant	Poorly differentiated; Grade III	Positive histology	N0	T4b	41	4 or more regional lymph nodes removed	No radiation and/or cancer-directed surgery	No/Unknown	None/Unknown	8480/3: Mucinous adenocarcinoma	8480/3: Mucinous adenocarcinoma	Not documented; Interpretation not assessed or unknown if assessed	Blank(s)	Blank(s)	35	0	87	565	Alive or dead of other cause	94	Alive	5676448
75-79 years	Male	2012	White	Ascending Colon	Malignant	Poorly differentiated; Grade III	Positive histology	N1NOS	T4b	80	4 or more regional lymph nodes removed	No radiation and/or cancer-directed surgery	Yes	None/Unknown	8140/3: Adenocarcinoma, NOS	8140/3: Adenocarcinoma, NOS	Not documented; Interpretation not assessed or unknown if assessed	Blank(s)	Blank(s)	31	1	53	750	Dead (attributable to this cancer dx)	43	Colon excluding Rectum	5677865
50-54 years	Female	2012	White	Sigmoid Colon	Malignant	Moderately differentiated; Grade II	Positive histology	N1b	T4a	30	4 or more regional lymph nodes removed	Radiation after surgery	Yes	Beam radiation	8480/3: Mucinous adenocarcinoma	8480/3: Mucinous adenocarcinoma	Not documented; Interpretation not assessed or unknown if assessed	Blank(s)	Blank(s)	21	3	54	500	Dead (attributable to this cancer dx)	11	Colon excluding Rectum	5679823
40-44 years	Female	2012	White	Descending Colon	Malignant	Moderately differentiated; Grade II	Positive histology	N1a	T4a	40	4 or more regional lymph nodes removed	No radiation and/or cancer-directed surgery	Yes	None/Unknown	8140/3: Adenocarcinoma, NOS	8140/3: Adenocarcinoma, NOS	CEA negative/normal; within normal limits	Blank(s)	Blank(s)	23	1	45	560	Alive or dead of other cause	94	Alive	5681399
75-79 years	Male	2012	White	Sigmoid Colon	Malignant	Undifferentiated; anaplastic; Grade IV	Positive histology	N0	T4b	70	4 or more regional lymph nodes removed	No radiation and/or cancer-directed surgery	No/Unknown	None/Unknown	8140/3: Adenocarcinoma, NOS	8140/3: Adenocarcinoma, NOS	CEA positive/elevated	Blank(s)	Blank(s)	23	0	97	600	Dead (attributable to this cancer dx)	18	Colon excluding Rectum	5681840
75-79 years	Male	2012	White	Sigmoid Colon	Malignant	Moderately differentiated; Grade II	Positive histology	N2b	T4a	30	4 or more regional lymph nodes removed	No radiation and/or cancer-directed surgery	No/Unknown	None/Unknown	8140/3: Adenocarcinoma, NOS	8140/3: Adenocarcinoma, NOS	CEA negative/normal; within normal limits	Blank(s)	Blank(s)	20	15	50	500	Dead (attributable to this cancer dx)	21	Colon excluding Rectum	5682828
85+ years	Male	2012	White	Ascending Colon	Malignant	Well differentiated; Grade I	Positive histology	N2b	T4a	40	4 or more regional lymph nodes removed	No radiation and/or cancer-directed surgery	No/Unknown	None/Unknown	8140/3: Adenocarcinoma, NOS	8140/3: Adenocarcinoma, NOS	CEA negative/normal; within normal limits	Blank(s)	Blank(s)	37	15	58	500	Alive or dead of other cause	10	Diseases of Heart	5683440
85+ years	Male	2012	White	Transverse Colon	Malignant	Moderately differentiated; Grade II	Positive histology	N0	T4b	30	4 or more regional lymph nodes removed	No radiation and/or cancer-directed surgery	No/Unknown	None/Unknown	8140/3: Adenocarcinoma, NOS	8140/3: Adenocarcinoma, NOS	CEA negative/normal; within normal limits	Blank(s)	Blank(s)	11	0	60	600	Alive or dead of other cause	77	Pneumonia and Influenza	5683563
65-69 years	Female	2012	White	Ascending Colon	Malignant	Moderately differentiated; Grade II	Positive histology	N0	T4b	51	4 or more regional lymph nodes removed	No radiation and/or cancer-directed surgery	Yes	None/Unknown	8480/3: Mucinous adenocarcinoma	8480/3: Mucinous adenocarcinoma	Not documented; Interpretation not assessed or unknown if assessed	Blank(s)	Blank(s)	15	0	70	600	Alive or dead of other cause	93	Alive	5683602
85+ years	Male	2012	White	Large Intestine, NOS	Malignant	Poorly differentiated; Grade III	Positive histology	N1a	T4a	32	4 or more regional lymph nodes removed	No radiation and/or cancer-directed surgery	No/Unknown	None/Unknown	8140/3: Adenocarcinoma, NOS	8140/3: Adenocarcinoma, NOS	CEA negative/normal; within normal limits	Blank(s)	Blank(s)	23	1	12	500	Dead (attributable to this cancer dx)	3	Colon excluding Rectum	5684764
85+ years	Female	2012	White	Sigmoid Colon	Malignant	Moderately differentiated; Grade II	Positive exfoliative cytology, no positive histology	N0	T4b	41	4 or more regional lymph nodes removed	No radiation and/or cancer-directed surgery	No/Unknown	None/Unknown	8140/3: Adenocarcinoma, NOS	8140/3: Adenocarcinoma, NOS	Not documented; Interpretation not assessed or unknown if assessed	Blank(s)	Blank(s)	20	0	60	750	Dead (attributable to this cancer dx)	0	Colon excluding Rectum	5685181
80-84 years	Female	2012	White	Sigmoid Colon	Malignant	Unknown	Positive histology	N0	T4b	0	None	No radiation and/or cancer-directed surgery	No/Unknown	None/Unknown	8140/3: Adenocarcinoma, NOS	8140/3: Adenocarcinoma, NOS	Not documented; Interpretation not assessed or unknown if assessed	Blank(s)	Blank(s)	0	98	90	800	Alive or dead of other cause	2	Diseases of Heart	5685257
85+ years	Female	2012	White	Transverse Colon	Malignant	Poorly differentiated; Grade III	Positive histology	N1NOS	T4b	0	None	No radiation and/or cancer-directed surgery	Yes	None/Unknown	8140/3: Adenocarcinoma, NOS	8140/3: Adenocarcinoma, NOS	CEA positive/elevated	Blank(s)	Blank(s)	0	98	101	600	Dead (attributable to this cancer dx)	3	Colon excluding Rectum	5685416
55-59 years	Female	2012	White	Sigmoid Colon	Malignant	Well differentiated; Grade I	Positive histology	N0	T4b	32	4 or more regional lymph nodes removed	No radiation and/or cancer-directed surgery	No/Unknown	None/Unknown	8480/3: Mucinous adenocarcinoma	8480/3: Mucinous adenocarcinoma	CEA negative/normal; within normal limits	Blank(s)	Blank(s)	24	0	73	565	Dead (attributable to this cancer dx)	80	Colon excluding Rectum	5685691
80-84 years	Female	2012	White	Hepatic Flexure	Malignant	Poorly differentiated; Grade III	Positive histology	N1b	T4b	40	4 or more regional lymph nodes removed	No radiation and/or cancer-directed surgery	No/Unknown	None/Unknown	8140/3: Adenocarcinoma, NOS	8140/3: Adenocarcinoma, NOS	CEA positive/elevated	Blank(s)	Blank(s)	15	3	35	600	Dead (attributable to this cancer dx)	18	Colon excluding Rectum	5687200
65-69 years	Female	2012	White	Ascending Colon	Malignant	Moderately differentiated; Grade II	Positive histology	N2b	T4a	40	4 or more regional lymph nodes removed	No radiation and/or cancer-directed surgery	Yes	None/Unknown	8140/3: Adenocarcinoma, NOS	8140/3: Adenocarcinoma, NOS	CEA negative/normal; within normal limits	Blank(s)	Blank(s)	19	7	25	500	Alive or dead of other cause	86	Alive	5688109
80-84 years	Male	2012	White	Sigmoid Colon	Malignant	Poorly differentiated; Grade III	Positive histology	N1a	T4a	30	4 or more regional lymph nodes removed	No radiation and/or cancer-directed surgery	No/Unknown	None/Unknown	8140/3: Adenocarcinoma, NOS	8140/3: Adenocarcinoma, NOS	CEA negative/normal; within normal limits	Blank(s)	Blank(s)	20	1	55	500	Alive or dead of other cause	11	Lung and Bronchus	5688159
50-54 years	Female	2012	White	Ascending Colon	Malignant	Moderately differentiated; Grade II	Positive histology	N1a	T4a	41	4 or more regional lymph nodes removed	No radiation and/or cancer-directed surgery	Yes	None/Unknown	8480/3: Mucinous adenocarcinoma	8480/3: Mucinous adenocarcinoma	CEA negative/normal; within normal limits	Blank(s)	Blank(s)	22	1	60	500	Alive or dead of other cause	90	Alive	5688278
55-59 years	Male	2012	White	Sigmoid Colon	Malignant	Unknown	Positive histology	N0	T4b	40	4 or more regional lymph nodes removed	Radiation after surgery	Yes	Beam radiation	8140/3: Adenocarcinoma, NOS	8140/3: Adenocarcinoma, NOS	Not documented; Interpretation not assessed or unknown if assessed	Blank(s)	Blank(s)	96	0	999	750	Alive or dead of other cause	90	Alive	5688415
80-84 years	Male	2012	White	Splenic Flexure	Malignant	Poorly differentiated; Grade III	Positive histology	N1a	T4b	40	1 to 3 regional lymph nodes removed	No radiation and/or cancer-directed surgery	Yes	None/Unknown	8255/3: Adenocarcinoma with mixed subtypes	8255/3: Adenocarcinoma with mixed subtypes	CEA negative/normal; within normal limits	Blank(s)	Blank(s)	3	1	34	600	Dead (attributable to this cancer dx)	6	Miscellaneous Malignant Cancer	5688737
85+ years	Female	2012	White	Splenic Flexure	Malignant	Unknown	Positive histology	N2a	T4b	40	4 or more regional lymph nodes removed	No radiation and/or cancer-directed surgery	No/Unknown	None/Unknown	8140/3: Adenocarcinoma, NOS	8140/3: Adenocarcinoma, NOS	CEA negative/normal; within normal limits	Blank(s)	Blank(s)	11	4	999	750	Dead (attributable to this cancer dx)	0	Colon excluding Rectum	5689220
55-59 years	Male	2012	White	Transverse Colon	Malignant	Poorly differentiated; Grade III	Positive histology	N0	T4b	32	4 or more regional lymph nodes removed	No radiation and/or cancer-directed surgery	Yes	None/Unknown	8140/3: Adenocarcinoma, NOS	8140/3: Adenocarcinoma, NOS	CEA negative/normal; within normal limits	Blank(s)	Blank(s)	17	0	80	600	Alive or dead of other cause	87	Alive	5689740
70-74 years	Male	2012	White	Sigmoid Colon	Malignant	Moderately differentiated; Grade II	Positive histology	N0	T4a	30	4 or more regional lymph nodes removed	No radiation and/or cancer-directed surgery	Yes	None/Unknown	8140/3: Adenocarcinoma, NOS	8140/3: Adenocarcinoma, NOS	Not documented; Interpretation not assessed or unknown if assessed	Blank(s)	Blank(s)	27	0	55	500	Dead (attributable to this cancer dx)	19	Colon excluding Rectum	5689865
75-79 years	Female	2012	Black	Sigmoid Colon	Malignant	Moderately differentiated; Grade II	Positive histology	N1b	T4a	40	4 or more regional lymph nodes removed	No radiation and/or cancer-directed surgery	Yes	None/Unknown	8140/3: Adenocarcinoma, NOS	8140/3: Adenocarcinoma, NOS	Not documented; Interpretation not assessed or unknown if assessed	Blank(s)	Blank(s)	14	2	35	500	Dead (attributable to this cancer dx)	33	Colon excluding Rectum	5690505
65-69 years	Female	2012	White	Sigmoid Colon	Malignant	Moderately differentiated; Grade II	Positive histology	N0	T4a	32	1 to 3 regional lymph nodes removed	No radiation and/or cancer-directed surgery	No/Unknown	None/Unknown	8480/3: Mucinous adenocarcinoma	8480/3: Mucinous adenocarcinoma	CEA positive/elevated	Blank(s)	Blank(s)	16	0	70	500	Alive or dead of other cause	87	Alive	5691491
75-79 years	Male	2012	Black	Ascending Colon	Malignant	Poorly differentiated; Grade III	Positive histology	N0	T4a	40	4 or more regional lymph nodes removed	No radiation and/or cancer-directed surgery	No/Unknown	None/Unknown	8140/3: Adenocarcinoma, NOS	8140/3: Adenocarcinoma, NOS	Not documented; Interpretation not assessed or unknown if assessed	Blank(s)	Blank(s)	19	0	999	500	Alive or dead of other cause	43	Septicemia	5692063
75-79 years	Male	2012	Black	Transverse Colon	Malignant	Unknown	Positive histology	N2b	T4a	40	4 or more regional lymph nodes removed	No radiation and/or cancer-directed surgery	Yes	None/Unknown	8140/3: Adenocarcinoma, NOS	8140/3: Adenocarcinoma, NOS	CEA positive/elevated	Blank(s)	Blank(s)	26	13	53	500	Dead (attributable to this cancer dx)	9	Colon excluding Rectum	5692138
80-84 years	Male	2012	White	Sigmoid Colon	Malignant	Moderately differentiated; Grade II	Positive histology	N1a	T4a	50	4 or more regional lymph nodes removed	No radiation and/or cancer-directed surgery	No/Unknown	None/Unknown	8140/3: Adenocarcinoma, NOS	8140/3: Adenocarcinoma, NOS	CEA negative/normal; within normal limits	Blank(s)	Blank(s)	21	1	25	500	Alive or dead of other cause	72	Chronic Obstructive Pulmonary Disease and Allied Cond	5692139
85+ years	Female	2012	White	Splenic Flexure	Malignant	Moderately differentiated; Grade II	Positive histology	N0	T4b	40	4 or more regional lymph nodes removed	No radiation and/or cancer-directed surgery	No/Unknown	None/Unknown	8480/3: Mucinous adenocarcinoma	8480/3: Mucinous adenocarcinoma	CEA positive/elevated	Blank(s)	Blank(s)	24	0	100	570	Dead (attributable to this cancer dx)	13	Colon excluding Rectum	5693109
55-59 years	Male	2012	White	Hepatic Flexure	Malignant	Poorly differentiated; Grade III	Positive histology	N1b	T4a	40	4 or more regional lymph nodes removed	No radiation and/or cancer-directed surgery	Yes	None/Unknown	8140/3: Adenocarcinoma, NOS	8140/3: Adenocarcinoma, NOS	Not documented; Interpretation not assessed or unknown if assessed	Blank(s)	Blank(s)	28	3	57	500	Alive or dead of other cause	85	Alive	5693753
80-84 years	Male	2012	White	Sigmoid Colon	Malignant	Moderately differentiated; Grade II	Positive histology	N2a	T4a	30	4 or more regional lymph nodes removed	No radiation and/or cancer-directed surgery	No/Unknown	None/Unknown	8140/3: Adenocarcinoma, NOS	8140/3: Adenocarcinoma, NOS	Not documented; Interpretation not assessed or unknown if assessed	Blank(s)	Blank(s)	18	4	50	500	Alive or dead of other cause	21	Other Cause of Death	5693964
50-54 years	Male	2012	White	Splenic Flexure	Malignant	Poorly differentiated; Grade III	Positive histology	N2a	T4NOS	27	4 or more regional lymph nodes removed	No radiation and/or cancer-directed surgery	Yes	None/Unknown	8140/3: Adenocarcinoma, NOS	8140/3: Adenocarcinoma, NOS	Not documented; Interpretation not assessed or unknown if assessed	Blank(s)	Blank(s)	23	4	52	900	Alive or dead of other cause	88	Alive	5694640
80-84 years	Male	2012	White	Sigmoid Colon	Malignant	Moderately differentiated; Grade II	Positive histology	N0	T4a	30	4 or more regional lymph nodes removed	No radiation and/or cancer-directed surgery	No/Unknown	None/Unknown	8140/3: Adenocarcinoma, NOS	8140/3: Adenocarcinoma, NOS	CEA negative/normal; within normal limits	Blank(s)	Blank(s)	28	0	70	500	Alive or dead of other cause	30	Chronic Obstructive Pulmonary Disease and Allied Cond	5695058
60-64 years	Male	2013	White	Transverse Colon	Malignant	Moderately differentiated; Grade II	Positive histology	N1a	T4a	40	4 or more regional lymph nodes removed	No radiation and/or cancer-directed surgery	No/Unknown	None/Unknown	8255/3: Adenocarcinoma with mixed subtypes	8255/3: Adenocarcinoma with mixed subtypes	Not documented; Interpretation not assessed or unknown if assessed	Blank(s)	Blank(s)	26	1	35	500	Alive or dead of other cause	83	Alive	5695459
85+ years	Female	2013	White	Sigmoid Colon	Malignant	Poorly differentiated; Grade III	Positive histology	N1b	T4a	30	4 or more regional lymph nodes removed	No radiation and/or cancer-directed surgery	Yes	None/Unknown	8140/3: Adenocarcinoma, NOS	8140/3: Adenocarcinoma, NOS	Not documented; Interpretation not assessed or unknown if assessed	Blank(s)	Blank(s)	20	3	25	500	Dead (attributable to this cancer dx)	55	Colon excluding Rectum	5696579
55-59 years	Female	2013	Black	Ascending Colon	Malignant	Poorly differentiated; Grade III	Positive histology	N1b	T4a	40	4 or more regional lymph nodes removed	No radiation and/or cancer-directed surgery	Yes	None/Unknown	8210/3: Adenocarcinoma in adenomatous polyp	8210/3: Adenocarcinoma in adenomatous polyp	Not documented; Interpretation not assessed or unknown if assessed	Blank(s)	Blank(s)	23	3	33	500	Dead (attributable to this cancer dx)	29	Colon excluding Rectum	5696586
75-79 years	Female	2013	Asian or Pacific Islander	Transverse Colon	Malignant	Poorly differentiated; Grade III	Positive histology	N0	T4b	40	4 or more regional lymph nodes removed	No radiation and/or cancer-directed surgery	No/Unknown	None/Unknown	8140/3: Adenocarcinoma, NOS	8140/3: Adenocarcinoma, NOS	CEA positive/elevated	Blank(s)	Blank(s)	58	0	90	600	Alive or dead of other cause	79	Alive	5697265
60-64 years	Female	2013	White	Sigmoid Colon	Malignant	Moderately differentiated; Grade II	Positive histology	N0	T4b	32	None	No radiation and/or cancer-directed surgery	Yes	None/Unknown	8140/3: Adenocarcinoma, NOS	8140/3: Adenocarcinoma, NOS	Not documented; Interpretation not assessed or unknown if assessed	Blank(s)	Blank(s)	39	0	40	600	Dead (attributable to this cancer dx)	27	Colon excluding Rectum	5698255
75-79 years	Female	2013	Black	Ascending Colon	Malignant	Moderately differentiated; Grade II	Positive histology	N0	T4b	70	4 or more regional lymph nodes removed	No radiation and/or cancer-directed surgery	No/Unknown	None/Unknown	8140/3: Adenocarcinoma, NOS	8140/3: Adenocarcinoma, NOS	Not documented; Interpretation not assessed or unknown if assessed	Blank(s)	Blank(s)	38	0	90	570	Alive or dead of other cause	66	Diseases of Heart	5699891
85+ years	Female	2013	White	Transverse Colon	Malignant	Well differentiated; Grade I	Positive histology	N0	T4a	30	4 or more regional lymph nodes removed	No radiation and/or cancer-directed surgery	No/Unknown	None/Unknown	8140/3: Adenocarcinoma, NOS	8140/3: Adenocarcinoma, NOS	Not documented; Interpretation not assessed or unknown if assessed	Blank(s)	Blank(s)	16	0	30	500	Dead (attributable to this cancer dx)	10	Colon excluding Rectum	5701656
70-74 years	Male	2013	White	Sigmoid Colon	Malignant	Well differentiated; Grade I	Positive histology	N1a	T4a	32	4 or more regional lymph nodes removed	No radiation and/or cancer-directed surgery	No/Unknown	None/Unknown	8140/3: Adenocarcinoma, NOS	8140/3: Adenocarcinoma, NOS	CEA negative/normal; within normal limits	Blank(s)	Blank(s)	15	1	80	500	Alive or dead of other cause	27	Other Diseases of Arteries, Arterioles, Capillaries	5701847
65-69 years	Male	2013	White	Transverse Colon	Malignant	Well differentiated; Grade I	Positive histology	N0	T4a	40	4 or more regional lymph nodes removed	No radiation and/or cancer-directed surgery	No/Unknown	None/Unknown	8140/3: Adenocarcinoma, NOS	8140/3: Adenocarcinoma, NOS	CEA positive/elevated	Blank(s)	Blank(s)	14	0	45	500	Alive or dead of other cause	0	Alive	5701952
50-54 years	Male	2013	White	Sigmoid Colon	Malignant	Poorly differentiated; Grade III	Positive histology	N2b	T4a	30	4 or more regional lymph nodes removed	No radiation and/or cancer-directed surgery	Yes	None/Unknown	8480/3: Mucinous adenocarcinoma	8480/3: Mucinous adenocarcinoma	CEA positive/elevated	Blank(s)	Blank(s)	19	10	75	500	Dead (attributable to this cancer dx)	30	Colon excluding Rectum	5702015
70-74 years	Female	2013	White	Ascending Colon	Malignant	Moderately differentiated; Grade II	Positive histology	N2b	T4b	41	4 or more regional lymph nodes removed	No radiation and/or cancer-directed surgery	Yes	None/Unknown	8140/3: Adenocarcinoma, NOS	8140/3: Adenocarcinoma, NOS	CEA positive/elevated	Blank(s)	Blank(s)	23	11	65	850	Alive or dead of other cause	75	Alive	5702161
40-44 years	Male	2013	White	Descending Colon	Malignant	Poorly differentiated; Grade III	Positive histology	N0	T4a	40	4 or more regional lymph nodes removed	No radiation and/or cancer-directed surgery	Yes	None/Unknown	8490/3: Signet ring cell carcinoma	8490/3: Signet ring cell carcinoma	Not documented; Interpretation not assessed or unknown if assessed	Blank(s)	Blank(s)	30	0	60	500	Alive or dead of other cause	74	Alive	5702583
70-74 years	Male	2013	White	Ascending Colon	Malignant	Well differentiated; Grade I	Positive histology	N0	T4a	40	4 or more regional lymph nodes removed	No radiation and/or cancer-directed surgery	No/Unknown	None/Unknown	8140/3: Adenocarcinoma, NOS	8140/3: Adenocarcinoma, NOS	CEA positive/elevated	Blank(s)	Blank(s)	25	0	105	500	Dead (attributable to this cancer dx)	8	Colon excluding Rectum	5702862
85+ years	Female	2013	White	Sigmoid Colon	Malignant	Well differentiated; Grade I	Positive histology	N0	T4b	40	4 or more regional lymph nodes removed	No radiation and/or cancer-directed surgery	No/Unknown	None/Unknown	8480/3: Mucinous adenocarcinoma	8480/3: Mucinous adenocarcinoma	CEA positive/elevated	Blank(s)	Blank(s)	13	0	145	655	Dead (attributable to this cancer dx)	2	Colon excluding Rectum	5702902
50-54 years	Female	2013	White	Descending Colon	Malignant	Moderately differentiated; Grade II	Positive histology	N1b	T4a	30	4 or more regional lymph nodes removed	No radiation and/or cancer-directed surgery	Yes	None/Unknown	8140/3: Adenocarcinoma, NOS	8140/3: Adenocarcinoma, NOS	CEA positive/elevated	Blank(s)	Blank(s)	18	3	43	500	Dead (attributable to this cancer dx)	25	Colon excluding Rectum	5702964
75-79 years	Female	2013	White	Sigmoid Colon	Malignant	Moderately differentiated; Grade II	Positive histology	N0	T4b	80	4 or more regional lymph nodes removed	No radiation and/or cancer-directed surgery	No/Unknown	None/Unknown	8140/3: Adenocarcinoma, NOS	8140/3: Adenocarcinoma, NOS	CEA positive/elevated	Blank(s)	Blank(s)	17	0	60	850	Dead (attributable to this cancer dx)	21	Colon excluding Rectum	5703408
60-64 years	Male	2013	White	Sigmoid Colon	Malignant	Moderately differentiated; Grade II	Positive histology	N0	T4a	40	Sentinel node biopsy and lym nd removed same/unstated time	No radiation and/or cancer-directed surgery	No/Unknown	None/Unknown	8140/3: Adenocarcinoma, NOS	8140/3: Adenocarcinoma, NOS	CEA positive/elevated	Blank(s)	Blank(s)	43	0	45	560	Alive or dead of other cause	75	Alive	5704221
65-69 years	Male	2013	White	Hepatic Flexure	Malignant	Moderately differentiated; Grade II	Positive histology	N1c	T4b	51	Sentinel node biopsy and lym nd removed same/unstated time	No radiation and/or cancer-directed surgery	Yes	None/Unknown	8480/3: Mucinous adenocarcinoma	8480/3: Mucinous adenocarcinoma	CEA positive/elevated	Blank(s)	Blank(s)	24	0	90	565	Dead (attributable to this cancer dx)	15	Colon excluding Rectum	5704297
70-74 years	Female	2013	White	Splenic Flexure	Malignant	Moderately differentiated; Grade II	Positive histology	N1NOS	T4a	40	Sentinel node biopsy and lym nd removed same/unstated time	No radiation and/or cancer-directed surgery	Yes	None/Unknown	8140/3: Adenocarcinoma, NOS	8140/3: Adenocarcinoma, NOS	CEA positive/elevated	Blank(s)	Blank(s)	14	7	40	500	Dead (attributable to this cancer dx)	5	Colon excluding Rectum	5704411
35-39 years	Female	2013	White	Sigmoid Colon	Malignant	Well differentiated; Grade I	Positive histology	N0	T4a	30	Sentinel node biopsy and lym nd removed same/unstated time	No radiation and/or cancer-directed surgery	Yes	None/Unknown	8140/3: Adenocarcinoma, NOS	8140/3: Adenocarcinoma, NOS	CEA negative/normal; within normal limits	Blank(s)	Blank(s)	36	0	47	500	Alive or dead of other cause	76	Alive	5704470
85+ years	Female	2013	White	Transverse Colon	Malignant	Poorly differentiated; Grade III	Positive histology	N0	T4a	30	4 or more regional lymph nodes removed	No radiation and/or cancer-directed surgery	No/Unknown	None/Unknown	8140/3: Adenocarcinoma, NOS	8140/3: Adenocarcinoma, NOS	CEA negative/normal; within normal limits	Blank(s)	Blank(s)	16	0	52	500	Alive or dead of other cause	2	Nephritis, Nephrotic Syndrome and Nephrosis	5704728
50-54 years	Female	2013	White	Sigmoid Colon	Malignant	Poorly differentiated; Grade III	Positive histology	N1a	T4a	60	4 or more regional lymph nodes removed	No radiation and/or cancer-directed surgery	Yes	None/Unknown	8140/3: Adenocarcinoma, NOS	8140/3: Adenocarcinoma, NOS	Not documented; Interpretation not assessed or unknown if assessed	Blank(s)	Blank(s)	69	1	55	500	Dead (attributable to this cancer dx)	71	Colon excluding Rectum	5705995
55-59 years	Male	2013	Black	Hepatic Flexure	Malignant	Poorly differentiated; Grade III	Positive histology	N1b	T4b	40	4 or more regional lymph nodes removed	No radiation and/or cancer-directed surgery	No/Unknown	None/Unknown	8490/3: Signet ring cell carcinoma	8490/3: Signet ring cell carcinoma	Not documented; Interpretation not assessed or unknown if assessed	Blank(s)	Blank(s)	13	2	88	600	Alive or dead of other cause	78	Alive	5706335
50-54 years	Male	2013	White	Sigmoid Colon	Malignant	Moderately differentiated; Grade II	Positive histology	N0	T4b	40	4 or more regional lymph nodes removed	No radiation and/or cancer-directed surgery	Yes	None/Unknown	8140/3: Adenocarcinoma, NOS	8140/3: Adenocarcinoma, NOS	CEA negative/normal; within normal limits	Blank(s)	Blank(s)	22	0	80	750	Alive or dead of other cause	78	Alive	5706344
40-44 years	Male	2013	White	Sigmoid Colon	Malignant	Poorly differentiated; Grade III	Positive histology	N2b	T4a	40	4 or more regional lymph nodes removed	No radiation and/or cancer-directed surgery	Yes	None/Unknown	8140/3: Adenocarcinoma, NOS	8140/3: Adenocarcinoma, NOS	Not documented; Interpretation not assessed or unknown if assessed	Blank(s)	Blank(s)	22	10	45	550	Alive or dead of other cause	37	Other Cause of Death	5706466
65-69 years	Female	2013	Black	Large Intestine, NOS	Malignant	Poorly differentiated; Grade III	Positive histology	N2b	T4b	41	4 or more regional lymph nodes removed	No radiation and/or cancer-directed surgery	No/Unknown	None/Unknown	8140/3: Adenocarcinoma, NOS	8140/3: Adenocarcinoma, NOS	CEA positive/elevated	Blank(s)	Blank(s)	21	15	152	600	Dead (missing/unknown COD)	4	State DC not available or state DC available but no COD	5706762
45-49 years	Male	2013	White	Transverse Colon	Malignant	Poorly differentiated; Grade III	Positive histology	N1b	T4a	40	4 or more regional lymph nodes removed	No radiation and/or cancer-directed surgery	Yes	None/Unknown	8140/3: Adenocarcinoma, NOS	8140/3: Adenocarcinoma, NOS	CEA positive/elevated	Blank(s)	Blank(s)	16	2	35	500	Alive or dead of other cause	73	Alive	5707619
70-74 years	Male	2013	White	Ascending Colon	Malignant	Poorly differentiated; Grade III	Positive histology	N2b	T4a	40	4 or more regional lymph nodes removed	No radiation and/or cancer-directed surgery	Yes	None/Unknown	8140/3: Adenocarcinoma, NOS	8140/3: Adenocarcinoma, NOS	CEA negative/normal; within normal limits	Blank(s)	Blank(s)	17	7	45	500	Dead (attributable to this cancer dx)	37	Colon excluding Rectum	5708366
60-64 years	Male	2013	White	Ascending Colon	Malignant	Poorly differentiated; Grade III	Positive histology	N2a	T4a	40	4 or more regional lymph nodes removed	No radiation and/or cancer-directed surgery	Yes	None/Unknown	8263/3: Adenocarcinoma in tubulovillous adenoma	8263/3: Adenocarcinoma in tubulovillous adenoma	CEA negative/normal; within normal limits	Blank(s)	Blank(s)	15	4	50	550	Alive or dead of other cause	76	Alive	5708384
85+ years	Female	2013	White	Ascending Colon	Malignant	Poorly differentiated; Grade III	Positive histology	N1b	T4a	30	4 or more regional lymph nodes removed	No radiation and/or cancer-directed surgery	No/Unknown	None/Unknown	8140/3: Adenocarcinoma, NOS	8140/3: Adenocarcinoma, NOS	CEA positive/elevated	Blank(s)	Blank(s)	35	2	85	500	Alive or dead of other cause	77	Alive	5708638
60-64 years	Male	2012	White	Sigmoid Colon	Malignant	Moderately differentiated; Grade II	Positive histology	N2a	T4a	40	4 or more regional lymph nodes removed	No radiation and/or cancer-directed surgery	No/Unknown	None/Unknown	8140/3: Adenocarcinoma, NOS	8140/3: Adenocarcinoma, NOS	Not documented; Interpretation not assessed or unknown if assessed	Blank(s)	Blank(s)	8	4	50	550	Dead (attributable to this cancer dx)	41	Colon excluding Rectum	5708748
85+ years	Male	2013	White	Sigmoid Colon	Malignant	Moderately differentiated; Grade II	Positive histology	N0	T4b	30	4 or more regional lymph nodes removed	No radiation and/or cancer-directed surgery	No/Unknown	None/Unknown	8263/3: Adenocarcinoma in tubulovillous adenoma	8263/3: Adenocarcinoma in tubulovillous adenoma	CEA positive/elevated	Blank(s)	Blank(s)	19	0	50	570	Alive or dead of other cause	59	Diseases of Heart	5709119
45-49 years	Male	2012	White	Large Intestine, NOS	Malignant	Poorly differentiated; Grade III	Positive histology	N1b	T4b	30	4 or more regional lymph nodes removed	No radiation and/or cancer-directed surgery	Yes	None/Unknown	8140/3: Adenocarcinoma, NOS	8140/3: Adenocarcinoma, NOS	CEA positive/elevated	Blank(s)	Blank(s)	22	3	999	850	Alive or dead of other cause	82	Alive	5709227
80-84 years	Female	2013	White	Ascending Colon	Malignant	Moderately differentiated; Grade II	Positive histology	N0	T4a	40	4 or more regional lymph nodes removed	No radiation and/or cancer-directed surgery	No/Unknown	None/Unknown	8140/3: Adenocarcinoma, NOS	8140/3: Adenocarcinoma, NOS	CEA positive/elevated	Blank(s)	Blank(s)	22	0	85	500	Alive or dead of other cause	10	Diseases of Heart	5709232
85+ years	Female	2013	White	Transverse Colon	Malignant	Poorly differentiated; Grade III	Positive histology	N2b	T4a	40	4 or more regional lymph nodes removed	No radiation and/or cancer-directed surgery	Yes	None/Unknown	8140/3: Adenocarcinoma, NOS	8140/3: Adenocarcinoma, NOS	CEA positive/elevated	Blank(s)	Blank(s)	20	8	60	500	Alive or dead of other cause	74	Alive	5709244
75-79 years	Female	2013	White	Sigmoid Colon	Malignant	Unknown	Positive histology	N0	T4b	0	None	No radiation and/or cancer-directed surgery	No/Unknown	None/Unknown	8010/3: Carcinoma, NOS	8010/3: Carcinoma, NOS	CEA positive/elevated	Blank(s)	Blank(s)	0	98	40	565	Dead (attributable to this cancer dx)	1	Colon excluding Rectum	5710292
65-69 years	Female	2013	White	Transverse Colon	Malignant	Well differentiated; Grade I	Positive histology	N2a	T4a	30	4 or more regional lymph nodes removed	No radiation and/or cancer-directed surgery	Yes	None/Unknown	8140/3: Adenocarcinoma, NOS	8140/3: Adenocarcinoma, NOS	CEA positive/elevated	Blank(s)	Blank(s)	31	4	30	500	Dead (attributable to this cancer dx)	15	Colon excluding Rectum	5711378
55-59 years	Female	2013	White	Sigmoid Colon	Malignant	Moderately differentiated; Grade II	Positive histology	N0	T4a	40	4 or more regional lymph nodes removed	No radiation and/or cancer-directed surgery	Yes	None/Unknown	8140/3: Adenocarcinoma, NOS	8140/3: Adenocarcinoma, NOS	CEA negative/normal; within normal limits	Blank(s)	Blank(s)	16	0	43	500	Dead (attributable to this cancer dx)	35	Colon excluding Rectum	5711379
85+ years	Female	2012	Asian or Pacific Islander	Large Intestine, NOS	Malignant	Unknown	Radiography without microscopic confirm	N1NOS	T4b	0	None	No radiation and/or cancer-directed surgery	No/Unknown	None/Unknown	8010/3: Carcinoma, NOS	8010/3: Carcinoma, NOS	Not documented; Interpretation not assessed or unknown if assessed	Blank(s)	Blank(s)	0	98	999	750	Dead (attributable to this cancer dx)	1	Colon excluding Rectum	5711491
50-54 years	Male	2013	White	Ascending Colon	Malignant	Poorly differentiated; Grade III	Positive histology	N1a	T4a	40	4 or more regional lymph nodes removed	No radiation and/or cancer-directed surgery	Yes	None/Unknown	8140/3: Adenocarcinoma, NOS	8140/3: Adenocarcinoma, NOS	Not documented; Interpretation not assessed or unknown if assessed	Blank(s)	Blank(s)	31	1	24	500	Dead (attributable to this cancer dx)	43	Pancreas	5711816
35-39 years	Male	2013	White	Ascending Colon	Malignant	Well differentiated; Grade I	Positive histology	N0	T4b	41	4 or more regional lymph nodes removed	No radiation and/or cancer-directed surgery	Yes	None/Unknown	8480/3: Mucinous adenocarcinoma	8480/3: Mucinous adenocarcinoma	CEA positive/elevated	Blank(s)	Blank(s)	22	0	140	600	Alive or dead of other cause	6	Alive	5713103
70-74 years	Female	2013	White	Ascending Colon	Malignant	Poorly differentiated; Grade III	Positive histology	N1a	T4a	40	4 or more regional lymph nodes removed	No radiation and/or cancer-directed surgery	Yes	None/Unknown	8140/3: Adenocarcinoma, NOS	8140/3: Adenocarcinoma, NOS	CEA negative/normal; within normal limits	Blank(s)	Blank(s)	31	1	90	500	Alive or dead of other cause	75	Alive	5713362
80-84 years	Female	2013	Black	Transverse Colon	Malignant	Unknown	Positive histology	N0	T4b	40	4 or more regional lymph nodes removed	No radiation and/or cancer-directed surgery	No/Unknown	None/Unknown	8480/3: Mucinous adenocarcinoma	8480/3: Mucinous adenocarcinoma	CEA positive/elevated	Blank(s)	Blank(s)	5	0	80	570	Dead (attributable to this cancer dx)	22	Pancreas	5713713
70-74 years	Male	2014	White	Sigmoid Colon	Malignant	Well differentiated; Grade I	Positive histology	N0	T4b	30	4 or more regional lymph nodes removed	No radiation and/or cancer-directed surgery	Yes	None/Unknown	8140/3: Adenocarcinoma, NOS	8140/3: Adenocarcinoma, NOS	Not documented; Interpretation not assessed or unknown if assessed	Blank(s)	Blank(s)	14	0	80	850	Alive or dead of other cause	70	Alive	5715729
75-79 years	Female	2013	White	Sigmoid Colon	Malignant	Moderately differentiated; Grade II	Positive histology	N0	T4a	30	4 or more regional lymph nodes removed	No radiation and/or cancer-directed surgery	No/Unknown	None/Unknown	8480/3: Mucinous adenocarcinoma	8480/3: Mucinous adenocarcinoma	Not documented; Interpretation not assessed or unknown if assessed	Blank(s)	Blank(s)	9	0	80	500	Dead (attributable to this cancer dx)	10	Colon excluding Rectum	5717134
70-74 years	Male	2013	White	Ascending Colon	Malignant	Moderately differentiated; Grade II	Positive histology	N2b	T4a	40	4 or more regional lymph nodes removed	No radiation and/or cancer-directed surgery	Yes	None/Unknown	8140/3: Adenocarcinoma, NOS	8140/3: Adenocarcinoma, NOS	Not documented; Interpretation not assessed or unknown if assessed	Blank(s)	Blank(s)	26	18	48	500	Dead (attributable to this cancer dx)	67	Colon excluding Rectum	5717688
50-54 years	Female	2013	White	Hepatic Flexure	Malignant	Poorly differentiated; Grade III	Positive histology	N0	T4a	40	4 or more regional lymph nodes removed	No radiation and/or cancer-directed surgery	Yes	None/Unknown	8490/3: Signet ring cell carcinoma	8490/3: Signet ring cell carcinoma	CEA positive/elevated	Blank(s)	Blank(s)	21	0	67	500	Alive or dead of other cause	63	Alive	5718223
85+ years	Male	2013	White	Ascending Colon	Malignant	Moderately differentiated; Grade II	Positive histology	N0	T4a	40	4 or more regional lymph nodes removed	No radiation and/or cancer-directed surgery	No/Unknown	None/Unknown	8140/3: Adenocarcinoma, NOS	8140/3: Adenocarcinoma, NOS	CEA positive/elevated	Blank(s)	Blank(s)	28	0	89	500	Alive or dead of other cause	48	Aleukemic, Subleukemic and NOS	5718396
50-54 years	Male	2013	White	Transverse Colon	Malignant	Moderately differentiated; Grade II	Positive histology	N1a	T4a	41	4 or more regional lymph nodes removed	No radiation and/or cancer-directed surgery	Yes	None/Unknown	8140/3: Adenocarcinoma, NOS	8140/3: Adenocarcinoma, NOS	CEA positive/elevated	Blank(s)	Blank(s)	49	1	70	500	Dead (attributable to this cancer dx)	27	Colon excluding Rectum	5719161
80-84 years	Female	2013	White	Sigmoid Colon	Malignant	Well differentiated; Grade I	Positive histology	N1a	T4a	30	4 or more regional lymph nodes removed	No radiation and/or cancer-directed surgery	Yes	None/Unknown	8140/3: Adenocarcinoma, NOS	8140/3: Adenocarcinoma, NOS	Not documented; Interpretation not assessed or unknown if assessed	Blank(s)	Blank(s)	9	1	26	500	Dead (attributable to this cancer dx)	34	Colon excluding Rectum	5719392
65-69 years	Male	2013	White	Sigmoid Colon	Malignant	Poorly differentiated; Grade III	Positive histology	N1b	T4a	30	1 to 3 regional lymph nodes removed	No radiation and/or cancer-directed surgery	Yes	None/Unknown	8140/3: Adenocarcinoma, NOS	8140/3: Adenocarcinoma, NOS	CEA positive/elevated	Blank(s)	Blank(s)	14	2	40	500	Alive or dead of other cause	76	Alive	5720829
80-84 years	Female	2013	White	Transverse Colon	Malignant	Moderately differentiated; Grade II	Positive histology	N1b	T4a	40	4 or more regional lymph nodes removed	No radiation and/or cancer-directed surgery	Yes	None/Unknown	8140/3: Adenocarcinoma, NOS	8140/3: Adenocarcinoma, NOS	Not documented; Interpretation not assessed or unknown if assessed	Blank(s)	Blank(s)	13	3	40	500	Dead (attributable to this cancer dx)	6	Colon excluding Rectum	5720843
60-64 years	Female	2013	White	Large Intestine, NOS	Malignant	Moderately differentiated; Grade II	Positive histology	N0	T4a	30	None	No radiation and/or cancer-directed surgery	No/Unknown	None/Unknown	8263/3: Adenocarcinoma in tubulovillous adenoma	8263/3: Adenocarcinoma in tubulovillous adenoma	Not documented; Interpretation not assessed or unknown if assessed	Blank(s)	Blank(s)	32	0	14	560	Alive or dead of other cause	74	Alive	5721695
80-84 years	Female	2013	White	Hepatic Flexure	Malignant	Moderately differentiated; Grade II	Positive histology	N1b	T4b	40	4 or more regional lymph nodes removed	No radiation and/or cancer-directed surgery	Yes	None/Unknown	8140/3: Adenocarcinoma, NOS	8140/3: Adenocarcinoma, NOS	Not documented; Interpretation not assessed or unknown if assessed	Blank(s)	Blank(s)	23	3	55	655	Alive or dead of other cause	50	Cerebrovascular Diseases	5722557
60-64 years	Male	2013	White	Descending Colon	Malignant	Moderately differentiated; Grade II	Positive histology	N2b	T4b	40	4 or more regional lymph nodes removed	Radiation after surgery	Yes	Beam radiation	8480/3: Mucinous adenocarcinoma	8480/3: Mucinous adenocarcinoma	CEA positive/elevated	Blank(s)	Blank(s)	39	7	95	570	Dead (attributable to this cancer dx)	66	Colon excluding Rectum	5722788
70-74 years	Female	2013	White	Transverse Colon	Malignant	Poorly differentiated; Grade III	Positive histology	N1a	T4a	40	4 or more regional lymph nodes removed	No radiation and/or cancer-directed surgery	Yes	None/Unknown	8480/3: Mucinous adenocarcinoma	8480/3: Mucinous adenocarcinoma	Not documented; Interpretation not assessed or unknown if assessed	Blank(s)	Blank(s)	36	1	65	500	Dead (attributable to this cancer dx)	43	Colon excluding Rectum	5722797
65-69 years	Male	2013	White	Ascending Colon	Malignant	Poorly differentiated; Grade III	Positive histology	N1a	T4a	40	4 or more regional lymph nodes removed	No radiation and/or cancer-directed surgery	Yes	None/Unknown	8263/3: Adenocarcinoma in tubulovillous adenoma	8263/3: Adenocarcinoma in tubulovillous adenoma	CEA negative/normal; within normal limits	Blank(s)	Blank(s)	23	1	60	500	Dead (attributable to this cancer dx)	27	Rectum and Rectosigmoid Junction	5723494
60-64 years	Male	2013	Black	Ascending Colon	Malignant	Moderately differentiated; Grade II	Positive histology	N1a	T4a	50	4 or more regional lymph nodes removed	No radiation and/or cancer-directed surgery	Yes	None/Unknown	8480/3: Mucinous adenocarcinoma	8480/3: Mucinous adenocarcinoma	CEA negative/normal; within normal limits	Blank(s)	Blank(s)	30	1	45	500	Alive or dead of other cause	81	Alive	5724668
70-74 years	Female	2013	White	Transverse Colon	Malignant	Moderately differentiated; Grade II	Positive histology	N1a	T4a	40	4 or more regional lymph nodes removed	No radiation and/or cancer-directed surgery	Yes	None/Unknown	8140/3: Adenocarcinoma, NOS	8140/3: Adenocarcinoma, NOS	Not documented; Interpretation not assessed or unknown if assessed	Blank(s)	Blank(s)	47	1	20	500	Alive or dead of other cause	73	Alive	5725332
80-84 years	Female	2013	White	Sigmoid Colon	Malignant	Unknown	Positive histology	N1a	T4b	32	4 or more regional lymph nodes removed	No radiation and/or cancer-directed surgery	No/Unknown	None/Unknown	8140/3: Adenocarcinoma, NOS	8140/3: Adenocarcinoma, NOS	Not documented; Interpretation not assessed or unknown if assessed	Blank(s)	Blank(s)	30	1	80	570	Dead (attributable to this cancer dx)	34	Colon excluding Rectum	5726476
40-44 years	Female	2013	White	Ascending Colon	Malignant	Poorly differentiated; Grade III	Positive histology	N2a	T4a	40	4 or more regional lymph nodes removed	No radiation and/or cancer-directed surgery	Yes	None/Unknown	8140/3: Adenocarcinoma, NOS	8140/3: Adenocarcinoma, NOS	Not documented; Interpretation not assessed or unknown if assessed	Blank(s)	Blank(s)	24	5	35	500	Alive or dead of other cause	77	Alive	5726917
85+ years	Female	2013	White	Transverse Colon	Malignant	Poorly differentiated; Grade III	Positive histology	N0	T4b	41	4 or more regional lymph nodes removed	No radiation and/or cancer-directed surgery	No/Unknown	None/Unknown	8140/3: Adenocarcinoma, NOS	8140/3: Adenocarcinoma, NOS	Not documented; Interpretation not assessed or unknown if assessed	Blank(s)	Blank(s)	31	0	100	600	Alive or dead of other cause	77	Alive	5726924
75-79 years	Female	2013	Black	Sigmoid Colon	Malignant	Moderately differentiated; Grade II	Positive histology	N0	T4a	40	4 or more regional lymph nodes removed	No radiation and/or cancer-directed surgery	No/Unknown	None/Unknown	8140/3: Adenocarcinoma, NOS	8140/3: Adenocarcinoma, NOS	CEA negative/normal; within normal limits	Blank(s)	Blank(s)	17	0	18	500	Alive or dead of other cause	75	Alive	5727739
65-69 years	Male	2013	White	Sigmoid Colon	Malignant	Poorly differentiated; Grade III	Positive histology	N2b	T4a	30	4 or more regional lymph nodes removed	No radiation and/or cancer-directed surgery	Yes	None/Unknown	8140/3: Adenocarcinoma, NOS	8140/3: Adenocarcinoma, NOS	CEA positive/elevated	Blank(s)	Blank(s)	10	9	50	500	Dead (attributable to this cancer dx)	21	Colon excluding Rectum	5728187
80-84 years	Female	2013	White	Splenic Flexure	Malignant	Moderately differentiated; Grade II	Positive histology	N0	T4b	32	4 or more regional lymph nodes removed	No radiation and/or cancer-directed surgery	Yes	None/Unknown	8140/3: Adenocarcinoma, NOS	8140/3: Adenocarcinoma, NOS	CEA positive/elevated	Blank(s)	Blank(s)	11	0	45	600	Dead (attributable to this cancer dx)	39	Colon excluding Rectum	5728510
50-54 years	Female	2013	White	Sigmoid Colon	Malignant	Undifferentiated; anaplastic; Grade IV	Positive histology	N0	T4b	41	4 or more regional lymph nodes removed	No radiation and/or cancer-directed surgery	Yes	None/Unknown	8140/3: Adenocarcinoma, NOS	8140/3: Adenocarcinoma, NOS	CEA negative/normal; within normal limits	Blank(s)	Blank(s)	26	0	100	750	Alive or dead of other cause	74	Alive	5729147
75-79 years	Female	2013	White	Transverse Colon	Malignant	Undifferentiated; anaplastic; Grade IV	Positive histology	N2b	T4a	30	4 or more regional lymph nodes removed	No radiation and/or cancer-directed surgery	Yes	None/Unknown	8010/3: Carcinoma, NOS	8010/3: Carcinoma, NOS	Not documented; Interpretation not assessed or unknown if assessed	Blank(s)	Blank(s)	18	10	80	500	Alive or dead of other cause	5	Diseases of Heart	5729230
85+ years	Male	2013	White	Ascending Colon	Malignant	Poorly differentiated; Grade III	Positive histology	N0	T4b	40	4 or more regional lymph nodes removed	No radiation and/or cancer-directed surgery	No/Unknown	None/Unknown	8480/3: Mucinous adenocarcinoma	8480/3: Mucinous adenocarcinoma	CEA positive/elevated	Blank(s)	Blank(s)	46	0	160	600	Dead (attributable to this cancer dx)	7	Colon excluding Rectum	5731159
50-54 years	Female	2013	Black	Sigmoid Colon	Malignant	Moderately differentiated; Grade II	Positive histology	N2a	T4a	30	4 or more regional lymph nodes removed	No radiation and/or cancer-directed surgery	Yes	None/Unknown	8140/3: Adenocarcinoma, NOS	8140/3: Adenocarcinoma, NOS	Not documented; Interpretation not assessed or unknown if assessed	Blank(s)	Blank(s)	8	4	30	500	Dead (missing/unknown COD)	29	State DC not available or state DC available but no COD	5731746
65-69 years	Female	2013	White	Ascending Colon	Malignant	Moderately differentiated; Grade II	Positive histology	N0	T4a	40	4 or more regional lymph nodes removed	No radiation and/or cancer-directed surgery	Yes	None/Unknown	8140/3: Adenocarcinoma, NOS	8140/3: Adenocarcinoma, NOS	Not documented; Interpretation not assessed or unknown if assessed	Blank(s)	Blank(s)	16	0	43	500	Dead (attributable to this cancer dx)	58	Miscellaneous Malignant Cancer	5732125
85+ years	Female	2014	White	Descending Colon	Malignant	Unknown	Positive histology	N0	T4b	0	None	No radiation and/or cancer-directed surgery	No/Unknown	None/Unknown	8480/3: Mucinous adenocarcinoma	8480/3: Mucinous adenocarcinoma	Not documented; Interpretation not assessed or unknown if assessed	Blank(s)	Blank(s)	0	98	88	655	Dead (attributable to this cancer dx)	1	Colon excluding Rectum	5732896
80-84 years	Female	2014	White	Ascending Colon	Malignant	Moderately differentiated; Grade II	Positive histology	N1a	T4b	30	None	No radiation and/or cancer-directed surgery	No/Unknown	None/Unknown	8140/3: Adenocarcinoma, NOS	8140/3: Adenocarcinoma, NOS	CEA negative/normal; within normal limits	Blank(s)	Blank(s)	0	98	79	655	Dead (attributable to this cancer dx)	1	Colon excluding Rectum	5733840
55-59 years	Male	2014	White	Descending Colon	Malignant	Moderately differentiated; Grade II	Positive histology	N0	T4a	40	4 or more regional lymph nodes removed	No radiation and/or cancer-directed surgery	Yes	None/Unknown	8140/3: Adenocarcinoma, NOS	8140/3: Adenocarcinoma, NOS	Not documented; Interpretation not assessed or unknown if assessed	Blank(s)	Blank(s)	15	0	11	500	Alive or dead of other cause	69	Alive	5734605
65-69 years	Male	2014	White	Hepatic Flexure	Malignant	Moderately differentiated; Grade II	Positive histology	N1b	T4a	40	4 or more regional lymph nodes removed	No radiation and/or cancer-directed surgery	Yes	None/Unknown	8140/3: Adenocarcinoma, NOS	8140/3: Adenocarcinoma, NOS	Not documented; Interpretation not assessed or unknown if assessed	Blank(s)	Blank(s)	24	2	70	500	Alive or dead of other cause	68	Alive	5734670
75-79 years	Male	2014	White	Sigmoid Colon	Malignant	Moderately differentiated; Grade II	Positive histology	N0	T4b	0	None	No radiation and/or cancer-directed surgery	Yes	None/Unknown	8140/3: Adenocarcinoma, NOS	8140/3: Adenocarcinoma, NOS	CEA negative/normal; within normal limits	Blank(s)	Blank(s)	0	98	100	565	Alive or dead of other cause	34	Lung and Bronchus	5734963
75-79 years	Male	2014	White	Sigmoid Colon	Malignant	Moderately differentiated; Grade II	Positive histology	N0	T4b	32	4 or more regional lymph nodes removed	Radiation after surgery	No/Unknown	Beam radiation	8140/3: Adenocarcinoma, NOS	8140/3: Adenocarcinoma, NOS	Not documented; Interpretation not assessed or unknown if assessed	Blank(s)	Blank(s)	14	0	65	800	Dead (attributable to this cancer dx)	51	Lung and Bronchus	5735206
70-74 years	Male	2014	White	Transverse Colon	Malignant	Poorly differentiated; Grade III	Positive histology	N1b	T4b	70	4 or more regional lymph nodes removed	No radiation and/or cancer-directed surgery	Yes	None/Unknown	8140/3: Adenocarcinoma, NOS	8140/3: Adenocarcinoma, NOS	CEA negative/normal; within normal limits	Blank(s)	Blank(s)	18	3	102	600	Alive or dead of other cause	70	Alive	5735240
70-74 years	Male	2014	White	Descending Colon	Malignant	Moderately differentiated; Grade II	Positive histology	N1a	T4a	41	4 or more regional lymph nodes removed	No radiation and/or cancer-directed surgery	Yes	None/Unknown	8140/3: Adenocarcinoma, NOS	8140/3: Adenocarcinoma, NOS	CEA negative/normal; within normal limits	Blank(s)	Blank(s)	15	1	55	500	Alive or dead of other cause	71	Alive	5736558
85+ years	Male	2014	White	Descending Colon	Malignant	Moderately differentiated; Grade II	Positive histology	N0	T4b	41	4 or more regional lymph nodes removed	No radiation and/or cancer-directed surgery	No/Unknown	None/Unknown	8140/3: Adenocarcinoma, NOS	8140/3: Adenocarcinoma, NOS	Not documented; Interpretation not assessed or unknown if assessed	Blank(s)	Blank(s)	16	0	40	750	Alive or dead of other cause	37	Diseases of Heart	5737097
50-54 years	Female	2014	White	Ascending Colon	Malignant	Unknown	Positive histology	N1b	T4a	40	4 or more regional lymph nodes removed	No radiation and/or cancer-directed surgery	Yes	None/Unknown	8480/3: Mucinous adenocarcinoma	8480/3: Mucinous adenocarcinoma	CEA negative/normal; within normal limits	Blank(s)	Blank(s)	47	3	45	500	Alive or dead of other cause	65	Alive	5737307
85+ years	Female	2014	White	Sigmoid Colon	Malignant	Unknown	Positive histology	N0	T4b	0	None	No radiation and/or cancer-directed surgery	No/Unknown	None/Unknown	8140/3: Adenocarcinoma, NOS	8140/3: Adenocarcinoma, NOS	CEA positive/elevated	Blank(s)	Blank(s)	0	98	999	750	Dead (attributable to this cancer dx)	0	Colon excluding Rectum	5737332
75-79 years	Female	2014	White	Sigmoid Colon	Malignant	Moderately differentiated; Grade II	Positive histology	N0	T4a	30	4 or more regional lymph nodes removed	No radiation and/or cancer-directed surgery	Yes	None/Unknown	8140/3: Adenocarcinoma, NOS	8140/3: Adenocarcinoma, NOS	Not documented; Interpretation not assessed or unknown if assessed	Blank(s)	Blank(s)	14	0	50	500	Alive or dead of other cause	65	Alive	5737635
75-79 years	Female	2014	White	Hepatic Flexure	Malignant	Moderately differentiated; Grade II	Positive histology	N0	T4a	40	4 or more regional lymph nodes removed	No radiation and/or cancer-directed surgery	No/Unknown	None/Unknown	8140/3: Adenocarcinoma, NOS	8140/3: Adenocarcinoma, NOS	CEA positive/elevated	Blank(s)	Blank(s)	29	0	90	500	Alive or dead of other cause	64	Alive	5737687
75-79 years	Female	2014	White	Ascending Colon	Malignant	Poorly differentiated; Grade III	Positive histology	N1a	T4a	40	None	No radiation and/or cancer-directed surgery	Yes	None/Unknown	8480/3: Mucinous adenocarcinoma	8480/3: Mucinous adenocarcinoma	Not documented; Interpretation not assessed or unknown if assessed	Blank(s)	Blank(s)	19	1	90	500	Alive or dead of other cause	65	Alive	5738412
85+ years	Male	2014	White	Ascending Colon	Malignant	Undifferentiated; anaplastic; Grade IV	Positive histology	N2a	T4a	40	4 or more regional lymph nodes removed	No radiation and/or cancer-directed surgery	No/Unknown	None/Unknown	8480/3: Mucinous adenocarcinoma	8480/3: Mucinous adenocarcinoma	CEA negative/normal; within normal limits	Blank(s)	Blank(s)	21	4	40	500	Dead (attributable to this cancer dx)	15	Colon excluding Rectum	5739030
55-59 years	Female	2014	White	Hepatic Flexure	Malignant	Moderately differentiated; Grade II	Positive histology	N0	T4b	90	4 or more regional lymph nodes removed	No radiation and/or cancer-directed surgery	No/Unknown	None/Unknown	8480/3: Mucinous adenocarcinoma	8480/3: Mucinous adenocarcinoma	CEA negative/normal; within normal limits	Blank(s)	Blank(s)	21	0	105	600	Dead (attributable to this cancer dx)	19	Colon excluding Rectum	5739320
85+ years	Female	2014	White	Sigmoid Colon	Malignant	Moderately differentiated; Grade II	Positive histology	N0	T4a	30	4 or more regional lymph nodes removed	No radiation and/or cancer-directed surgery	No/Unknown	None/Unknown	8140/3: Adenocarcinoma, NOS	8140/3: Adenocarcinoma, NOS	CEA negative/normal; within normal limits	Blank(s)	Blank(s)	11	0	65	500	Dead (attributable to this cancer dx)	11	Colon excluding Rectum	5739770
75-79 years	Male	2014	White	Ascending Colon	Malignant	Moderately differentiated; Grade II	Positive histology	N0	T4b	41	4 or more regional lymph nodes removed	No radiation and/or cancer-directed surgery	No/Unknown	None/Unknown	8480/3: Mucinous adenocarcinoma	8480/3: Mucinous adenocarcinoma	CEA positive/elevated	Blank(s)	Blank(s)	12	0	125	565	Dead (attributable to this cancer dx)	22	Colon excluding Rectum	5741283
80-84 years	Female	2014	White	Large Intestine, NOS	Malignant	Moderately differentiated; Grade II	Positive histology	N2b	T4a	40	4 or more regional lymph nodes removed	No radiation and/or cancer-directed surgery	Yes	None/Unknown	8140/3: Adenocarcinoma, NOS	8140/3: Adenocarcinoma, NOS	CEA positive/elevated	Blank(s)	Blank(s)	16	8	135	500	Alive or dead of other cause	24	Alive	5741690
85+ years	Female	2014	White	Ascending Colon	Malignant	Undifferentiated; anaplastic; Grade IV	Positive histology	N0	T4a	40	4 or more regional lymph nodes removed	No radiation and/or cancer-directed surgery	Yes	None/Unknown	8480/3: Mucinous adenocarcinoma	8480/3: Mucinous adenocarcinoma	Not documented; Interpretation not assessed or unknown if assessed	Blank(s)	Blank(s)	17	0	115	500	Dead (attributable to this cancer dx)	62	Colon excluding Rectum	5742540
85+ years	Female	2013	White	Transverse Colon	Malignant	Moderately differentiated; Grade II	Positive histology	N1b	T4a	40	4 or more regional lymph nodes removed	No radiation and/or cancer-directed surgery	No/Unknown	None/Unknown	8140/3: Adenocarcinoma, NOS	8140/3: Adenocarcinoma, NOS	Not documented; Interpretation not assessed or unknown if assessed	Blank(s)	Blank(s)	20	2	25	500	Alive or dead of other cause	53	Uterus, NOS	5742598
80-84 years	Male	2014	White	Large Intestine, NOS	Malignant	Moderately differentiated; Grade II	Positive histology	N0	T4a	30	4 or more regional lymph nodes removed	No radiation and/or cancer-directed surgery	No/Unknown	None/Unknown	8140/3: Adenocarcinoma, NOS	8140/3: Adenocarcinoma, NOS	CEA negative/normal; within normal limits	Blank(s)	Blank(s)	20	0	62	560	Alive or dead of other cause	12	Diseases of Heart	5742854
40-44 years	Female	2014	Black	Sigmoid Colon	Malignant	Poorly differentiated; Grade III	Positive histology	N2a	T4b	30	4 or more regional lymph nodes removed	No radiation and/or cancer-directed surgery	Yes	None/Unknown	8140/3: Adenocarcinoma, NOS	8140/3: Adenocarcinoma, NOS	CEA positive/elevated	Blank(s)	Blank(s)	28	4	65	700	Dead (attributable to this cancer dx)	26	Rectum and Rectosigmoid Junction	5743356
55-59 years	Male	2014	White	Sigmoid Colon	Malignant	Moderately differentiated; Grade II	Positive histology	N0	T4b	41	4 or more regional lymph nodes removed	No radiation and/or cancer-directed surgery	No/Unknown	None/Unknown	8140/3: Adenocarcinoma, NOS	8140/3: Adenocarcinoma, NOS	CEA positive/elevated	Blank(s)	Blank(s)	16	0	70	600	Alive or dead of other cause	41	Alive	5743407
80-84 years	Male	2014	White	Sigmoid Colon	Malignant	Poorly differentiated; Grade III	Positive histology	N2a	T4a	30	4 or more regional lymph nodes removed	No radiation and/or cancer-directed surgery	Yes	None/Unknown	8140/3: Adenocarcinoma, NOS	8140/3: Adenocarcinoma, NOS	CEA negative/normal; within normal limits	Blank(s)	Blank(s)	12	6	50	500	Alive or dead of other cause	65	Alive	5743456
65-69 years	Female	2014	White	Transverse Colon	Malignant	Poorly differentiated; Grade III	Positive histology	N1b	T4a	40	4 or more regional lymph nodes removed	No radiation and/or cancer-directed surgery	No/Unknown	None/Unknown	8480/3: Mucinous adenocarcinoma	8480/3: Mucinous adenocarcinoma	CEA negative/normal; within normal limits	Blank(s)	Blank(s)	17	3	80	500	Alive or dead of other cause	13	Alive	5744044
60-64 years	Male	2014	Asian or Pacific Islander	Ascending Colon	Malignant	Moderately differentiated; Grade II	Positive histology	N1b	T4a	40	4 or more regional lymph nodes removed	No radiation and/or cancer-directed surgery	Yes	None/Unknown	8140/3: Adenocarcinoma, NOS	8140/3: Adenocarcinoma, NOS	CEA negative/normal; within normal limits	Blank(s)	Blank(s)	27	2	55	500	Alive or dead of other cause	65	Alive	5744045
65-69 years	Male	2014	White	Sigmoid Colon	Malignant	Moderately differentiated; Grade II	Positive histology	N1b	T4a	30	4 or more regional lymph nodes removed	No radiation and/or cancer-directed surgery	Yes	None/Unknown	8140/3: Adenocarcinoma, NOS	8140/3: Adenocarcinoma, NOS	CEA negative/normal; within normal limits	Blank(s)	Blank(s)	13	2	37	500	Alive or dead of other cause	63	Alive	5744455
85+ years	Female	2014	White	Ascending Colon	Malignant	Moderately differentiated; Grade II	Positive histology	N1a	T4a	40	Sentinel node biopsy and lym nd removed same/unstated time	No radiation and/or cancer-directed surgery	No/Unknown	None/Unknown	8140/3: Adenocarcinoma, NOS	8140/3: Adenocarcinoma, NOS	CEA positive/elevated	Blank(s)	Blank(s)	16	1	13	560	Alive or dead of other cause	2	Diseases of Heart	5745237
50-54 years	Male	2014	White	Ascending Colon	Malignant	Moderately differentiated; Grade II	Positive histology	N0	T4a	40	4 or more regional lymph nodes removed	No radiation and/or cancer-directed surgery	No/Unknown	None/Unknown	8140/3: Adenocarcinoma, NOS	8140/3: Adenocarcinoma, NOS	Not documented; Interpretation not assessed or unknown if assessed	Blank(s)	Blank(s)	10	0	65	500	Alive or dead of other cause	62	Alive	5745424
70-74 years	Female	2014	White	Sigmoid Colon	Malignant	Moderately differentiated; Grade II	Positive histology	N1b	T4a	40	Sentinel node biopsy and lym nd removed same/unstated time	No radiation and/or cancer-directed surgery	Yes	None/Unknown	8140/3: Adenocarcinoma, NOS	8140/3: Adenocarcinoma, NOS	CEA positive/elevated	Blank(s)	Blank(s)	25	3	35	500	Alive or dead of other cause	69	Alive	5745582
55-59 years	Female	2014	White	Sigmoid Colon	Malignant	Well differentiated; Grade I	Positive histology	N1c	T4a	50	4 or more regional lymph nodes removed	No radiation and/or cancer-directed surgery	Yes	None/Unknown	8140/3: Adenocarcinoma, NOS	8140/3: Adenocarcinoma, NOS	CEA positive/elevated	Blank(s)	Blank(s)	14	0	54	500	Alive or dead of other cause	65	Alive	5746462
65-69 years	Male	2014	White	Descending Colon	Malignant	Moderately differentiated; Grade II	Positive histology	N1b	T4b	40	4 or more regional lymph nodes removed	No radiation and/or cancer-directed surgery	No/Unknown	None/Unknown	8140/3: Adenocarcinoma, NOS	8140/3: Adenocarcinoma, NOS	CEA positive/elevated	Blank(s)	Blank(s)	35	2	60	600	Dead (attributable to this cancer dx)	10	Colon excluding Rectum	5747176
80-84 years	Female	2014	White	Transverse Colon	Malignant	Poorly differentiated; Grade III	Positive histology	N0	T4a	40	4 or more regional lymph nodes removed	No radiation and/or cancer-directed surgery	No/Unknown	None/Unknown	8140/3: Adenocarcinoma, NOS	8140/3: Adenocarcinoma, NOS	Not documented; Interpretation not assessed or unknown if assessed	Blank(s)	Blank(s)	34	0	29	500	Dead (attributable to this cancer dx)	24	Colon excluding Rectum	5748504
65-69 years	Male	2014	Black	Ascending Colon	Malignant	Moderately differentiated; Grade II	Positive histology	N1a	T4a	40	4 or more regional lymph nodes removed	No radiation and/or cancer-directed surgery	Yes	None/Unknown	8140/3: Adenocarcinoma, NOS	8140/3: Adenocarcinoma, NOS	Not documented; Interpretation not assessed or unknown if assessed	Blank(s)	Blank(s)	27	1	45	500	Dead (attributable to this cancer dx)	33	Colon excluding Rectum	5748628
60-64 years	Female	2014	White	Ascending Colon	Malignant	Moderately differentiated; Grade II	Positive histology	N0	T4a	40	4 or more regional lymph nodes removed	No radiation and/or cancer-directed surgery	Yes	None/Unknown	8140/3: Adenocarcinoma, NOS	8140/3: Adenocarcinoma, NOS	CEA negative/normal; within normal limits	Blank(s)	Blank(s)	22	0	50	500	Alive or dead of other cause	70	Alive	5749120
55-59 years	Male	2014	White	Sigmoid Colon	Malignant	Unknown	Positive histology	N0	T4b	0	None	Radiation after surgery	Yes	Beam radiation	8140/3: Adenocarcinoma, NOS	8140/3: Adenocarcinoma, NOS	Not documented; Interpretation not assessed or unknown if assessed	Blank(s)	Blank(s)	0	98	40	750	Dead (attributable to this cancer dx)	15	Colon excluding Rectum	5749336
75-79 years	Female	2014	White	Ascending Colon	Malignant	Well differentiated; Grade I	Positive histology	N0	T4a	40	4 or more regional lymph nodes removed	No radiation and/or cancer-directed surgery	No/Unknown	None/Unknown	8140/3: Adenocarcinoma, NOS	8140/3: Adenocarcinoma, NOS	CEA positive/elevated	Blank(s)	Blank(s)	29	0	36	500	Alive or dead of other cause	21	Cerebrovascular Diseases	5750829
75-79 years	Male	2015	White	Splenic Flexure	Malignant	Moderately differentiated; Grade II	Positive histology	N1a	T4a	30	4 or more regional lymph nodes removed	No radiation and/or cancer-directed surgery	Yes	None/Unknown	8480/3: Mucinous adenocarcinoma	8480/3: Mucinous adenocarcinoma	CEA positive/elevated	Blank(s)	Blank(s)	16	1	65	500	Alive or dead of other cause	56	Alive	5752298
35-39 years	Male	2014	White	Sigmoid Colon	Malignant	Moderately differentiated; Grade II	Positive histology	N0	T4b	30	4 or more regional lymph nodes removed	Radiation after surgery	Yes	Beam radiation	8140/3: Adenocarcinoma, NOS	8140/3: Adenocarcinoma, NOS	CEA positive/elevated	Blank(s)	Blank(s)	37	0	160	850	Alive or dead of other cause	62	Alive	5752421
85+ years	Male	2014	White	Ascending Colon	Malignant	Poorly differentiated; Grade III	Positive histology	N0	T4b	40	4 or more regional lymph nodes removed	No radiation and/or cancer-directed surgery	No/Unknown	None/Unknown	8140/3: Adenocarcinoma, NOS	8140/3: Adenocarcinoma, NOS	Not documented; Interpretation not assessed or unknown if assessed	Blank(s)	Blank(s)	23	0	60	600	Dead (attributable to this cancer dx)	0	Colon excluding Rectum	5754189
85+ years	Female	2014	White	Ascending Colon	Malignant	Poorly differentiated; Grade III	Positive histology	N0	T4a	40	4 or more regional lymph nodes removed	No radiation and/or cancer-directed surgery	No/Unknown	None/Unknown	8140/3: Adenocarcinoma, NOS	8140/3: Adenocarcinoma, NOS	Not documented; Interpretation not assessed or unknown if assessed	Blank(s)	Blank(s)	13	0	65	550	Alive or dead of other cause	60	Alive	5754329
80-84 years	Female	2013	White	Sigmoid Colon	Malignant	Unknown	Positive histology	N0	T4b	0	None	No radiation and/or cancer-directed surgery	No/Unknown	None/Unknown	8210/3: Adenocarcinoma in adenomatous polyp	8210/3: Adenocarcinoma in adenomatous polyp	CEA positive/elevated	Blank(s)	Blank(s)	0	98	999	600	Dead (attributable to this cancer dx)	0	Colon excluding Rectum	5755082
70-74 years	Male	2014	Unknown	Sigmoid Colon	Malignant	Unknown	Positive histology	N1b	T4a	30	4 or more regional lymph nodes removed	No radiation and/or cancer-directed surgery	Yes	None/Unknown	8140/3: Adenocarcinoma, NOS	8140/3: Adenocarcinoma, NOS	CEA negative/normal; within normal limits	Blank(s)	Blank(s)	44	2	38	500	Alive or dead of other cause	62	Alive	5756354
70-74 years	Male	2014	White	Sigmoid Colon	Malignant	Undifferentiated; anaplastic; Grade IV	Positive histology	N1a	T4a	30	4 or more regional lymph nodes removed	No radiation and/or cancer-directed surgery	Yes	None/Unknown	8140/3: Adenocarcinoma, NOS	8140/3: Adenocarcinoma, NOS	CEA positive/elevated	Blank(s)	Blank(s)	12	1	60	500	Alive or dead of other cause	44	Cerebrovascular Diseases	5758122
50-54 years	Male	2014	White	Transverse Colon	Malignant	Moderately differentiated; Grade II	Positive histology	N2a	T4a	40	4 or more regional lymph nodes removed	No radiation and/or cancer-directed surgery	Yes	None/Unknown	8140/3: Adenocarcinoma, NOS	8140/3: Adenocarcinoma, NOS	CEA negative/normal; within normal limits	Blank(s)	Blank(s)	16	4	40	500	Dead (attributable to this cancer dx)	60	Colon excluding Rectum	5758946
75-79 years	Female	2014	White	Ascending Colon	Malignant	Poorly differentiated; Grade III	Positive histology	N1b	T4a	40	4 or more regional lymph nodes removed	No radiation and/or cancer-directed surgery	No/Unknown	None/Unknown	8140/3: Adenocarcinoma, NOS	8140/3: Adenocarcinoma, NOS	CEA negative/normal; within normal limits	Blank(s)	Blank(s)	19	2	75	500	Alive or dead of other cause	45	Diseases of Heart	5759035
45-49 years	Male	2014	White	Sigmoid Colon	Malignant	Moderately differentiated; Grade II	Positive histology	N0	T4b	61	4 or more regional lymph nodes removed	No radiation and/or cancer-directed surgery	Yes	None/Unknown	8140/3: Adenocarcinoma, NOS	8140/3: Adenocarcinoma, NOS	CEA positive/elevated	Blank(s)	Blank(s)	0	98	65	750	Dead (attributable to this cancer dx)	49	Miscellaneous Malignant Cancer	5759759
85+ years	Male	2014	White	Large Intestine, NOS	Malignant	Moderately differentiated; Grade II	Positive histology	N2NOS	T4b	0	None	No radiation and/or cancer-directed surgery	No/Unknown	None/Unknown	8480/3: Mucinous adenocarcinoma	8480/3: Mucinous adenocarcinoma	CEA positive/elevated	Blank(s)	Blank(s)	0	98	118	700	Alive or dead of other cause	4	Diseases of Heart	5759962
65-69 years	Male	2015	White	Transverse Colon	Malignant	Unknown	Positive histology	N1a	T4b	32	4 or more regional lymph nodes removed	No radiation and/or cancer-directed surgery	Yes	None/Unknown	8510/3: Medullary carcinoma, NOS	8510/3: Medullary carcinoma, NOS	Not documented; Interpretation not assessed or unknown if assessed	Blank(s)	Blank(s)	13	1	80	600	Dead (attributable to this cancer dx)	27	Colon excluding Rectum	5760545
80-84 years	Female	2014	White	Ascending Colon	Malignant	Moderately differentiated; Grade II	Positive histology	N0	T4a	40	4 or more regional lymph nodes removed	No radiation and/or cancer-directed surgery	No/Unknown	None/Unknown	8210/3: Adenocarcinoma in adenomatous polyp	8210/3: Adenocarcinoma in adenomatous polyp	Test ordered, results not in chart	Blank(s)	Blank(s)	22	0	51	500	Alive or dead of other cause	64	Alive	5761040
55-59 years	Male	2014	White	Large Intestine, NOS	Malignant	Unknown	Positive histology	N0	T4b	0	None	No radiation and/or cancer-directed surgery	No/Unknown	None/Unknown	8144/3: Adenocarcinoma, intestinal type	8144/3: Adenocarcinoma, intestinal type	Not documented; Interpretation not assessed or unknown if assessed	Blank(s)	Blank(s)	0	98	999	600	Dead (attributable to this cancer dx)	26	Colon excluding Rectum	5762715
45-49 years	Female	2014	White	Descending Colon	Malignant	Poorly differentiated; Grade III	Positive histology	N1b	T4a	40	4 or more regional lymph nodes removed	No radiation and/or cancer-directed surgery	Yes	None/Unknown	8140/3: Adenocarcinoma, NOS	8140/3: Adenocarcinoma, NOS	Not documented; Interpretation not assessed or unknown if assessed	Blank(s)	Blank(s)	32	3	50	500	Alive or dead of other cause	68	Alive	5763228
85+ years	Female	2014	White	Ascending Colon	Malignant	Poorly differentiated; Grade III	Positive histology	N1a	T4a	40	4 or more regional lymph nodes removed	No radiation and/or cancer-directed surgery	No/Unknown	None/Unknown	8480/3: Mucinous adenocarcinoma	8480/3: Mucinous adenocarcinoma	CEA positive/elevated	Blank(s)	Blank(s)	29	1	60	500	Alive or dead of other cause	1	Diseases of Heart	5763282
55-59 years	Male	2014	White	Transverse Colon	Malignant	Moderately differentiated; Grade II	Positive histology	N0	T4a	40	4 or more regional lymph nodes removed	No radiation and/or cancer-directed surgery	Yes	None/Unknown	8140/3: Adenocarcinoma, NOS	8140/3: Adenocarcinoma, NOS	CEA negative/normal; within normal limits	Blank(s)	Blank(s)	16	0	50	500	Alive or dead of other cause	63	Alive	5763928
70-74 years	Male	2014	White	Ascending Colon	Malignant	Moderately differentiated; Grade II	Positive histology	N1b	T4a	40	4 or more regional lymph nodes removed	No radiation and/or cancer-directed surgery	Yes	None/Unknown	8140/3: Adenocarcinoma, NOS	8140/3: Adenocarcinoma, NOS	CEA positive/elevated	Blank(s)	Blank(s)	18	2	85	500	Dead (attributable to this cancer dx)	32	Colon excluding Rectum	5764071
55-59 years	Female	2014	Black	Sigmoid Colon	Malignant	Moderately differentiated; Grade II	Positive histology	N0	T4a	30	4 or more regional lymph nodes removed	No radiation and/or cancer-directed surgery	Yes	None/Unknown	8140/3: Adenocarcinoma, NOS	8140/3: Adenocarcinoma, NOS	Not documented; Interpretation not assessed or unknown if assessed	Blank(s)	Blank(s)	23	0	60	500	Alive or dead of other cause	68	Alive	5764570
50-54 years	Female	2014	White	Ascending Colon	Malignant	Moderately differentiated; Grade II	Positive histology	N0	T4a	40	4 or more regional lymph nodes removed	No radiation and/or cancer-directed surgery	No/Unknown	None/Unknown	8140/3: Adenocarcinoma, NOS	8140/3: Adenocarcinoma, NOS	CEA negative/normal; within normal limits	Blank(s)	Blank(s)	14	0	30	500	Alive or dead of other cause	66	Alive	5764584
75-79 years	Female	2014	White	Ascending Colon	Malignant	Moderately differentiated; Grade II	Positive histology	N0	T4a	40	4 or more regional lymph nodes removed	No radiation and/or cancer-directed surgery	Yes	None/Unknown	8263/3: Adenocarcinoma in tubulovillous adenoma	8263/3: Adenocarcinoma in tubulovillous adenoma	CEA negative/normal; within normal limits	Blank(s)	Blank(s)	30	0	32	500	Alive or dead of other cause	68	Alive	5764586
75-79 years	Male	2014	White	Sigmoid Colon	Malignant	Poorly differentiated; Grade III	Positive histology	N1a	T4a	30	4 or more regional lymph nodes removed	No radiation and/or cancer-directed surgery	Yes	None/Unknown	8480/3: Mucinous adenocarcinoma	8480/3: Mucinous adenocarcinoma	CEA negative/normal; within normal limits	Blank(s)	Blank(s)	18	1	47	500	Dead (attributable to this cancer dx)	36	Colon excluding Rectum	5764672
25-29 years	Male	2014	White	Transverse Colon	Malignant	Moderately differentiated; Grade II	Positive histology	N0	T4b	40	4 or more regional lymph nodes removed	No radiation and/or cancer-directed surgery	No/Unknown	None/Unknown	8140/3: Adenocarcinoma, NOS	8140/3: Adenocarcinoma, NOS	CEA negative/normal; within normal limits	Blank(s)	Blank(s)	80	0	105	570	Alive or dead of other cause	64	Alive	5764748
75-79 years	Female	2014	White	Ascending Colon	Malignant	Moderately differentiated; Grade II	Positive histology	N1b	T4a	40	4 or more regional lymph nodes removed	No radiation and/or cancer-directed surgery	No/Unknown	None/Unknown	8140/3: Adenocarcinoma, NOS	8140/3: Adenocarcinoma, NOS	CEA positive/elevated	Blank(s)	Blank(s)	23	3	28	500	Dead (attributable to this cancer dx)	48	Colon excluding Rectum	5764916
65-69 years	Male	2014	White	Descending Colon	Malignant	Well differentiated; Grade I	Positive histology	N0	T4a	30	4 or more regional lymph nodes removed	No radiation and/or cancer-directed surgery	No/Unknown	None/Unknown	8263/3: Adenocarcinoma in tubulovillous adenoma	8263/3: Adenocarcinoma in tubulovillous adenoma	CEA positive/elevated	Blank(s)	Blank(s)	14	0	85	560	Dead (attributable to this cancer dx)	45	Colon excluding Rectum	5765458
85+ years	Female	2014	White	Transverse Colon	Malignant	Moderately differentiated; Grade II	Positive histology	N0	T4a	40	4 or more regional lymph nodes removed	No radiation and/or cancer-directed surgery	No/Unknown	None/Unknown	8140/3: Adenocarcinoma, NOS	8140/3: Adenocarcinoma, NOS	Not documented; Interpretation not assessed or unknown if assessed	Blank(s)	Blank(s)	33	0	105	500	Alive or dead of other cause	27	Alive	5766382
85+ years	Male	2014	White	Ascending Colon	Malignant	Moderately differentiated; Grade II	Positive histology	N2b	T4a	40	4 or more regional lymph nodes removed	No radiation and/or cancer-directed surgery	No/Unknown	None/Unknown	8140/3: Adenocarcinoma, NOS	8140/3: Adenocarcinoma, NOS	Not documented; Interpretation not assessed or unknown if assessed	Blank(s)	Blank(s)	27	7	28	500	Alive or dead of other cause	5	Aortic Aneurysm and Dissection	5767569
80-84 years	Female	2014	White	Transverse Colon	Malignant	Moderately differentiated; Grade II	Positive histology	N1b	T4b	40	4 or more regional lymph nodes removed	No radiation and/or cancer-directed surgery	Yes	None/Unknown	8140/3: Adenocarcinoma, NOS	8140/3: Adenocarcinoma, NOS	Not documented; Interpretation not assessed or unknown if assessed	Blank(s)	Blank(s)	14	2	75	600	Dead (attributable to this cancer dx)	14	Colon excluding Rectum	5768304
60-64 years	Female	2014	White	Sigmoid Colon	Malignant	Poorly differentiated; Grade III	Positive histology	N1c	T4a	30	4 or more regional lymph nodes removed	No radiation and/or cancer-directed surgery	Yes	None/Unknown	8140/3: Adenocarcinoma, NOS	8140/3: Adenocarcinoma, NOS	CEA negative/normal; within normal limits	Blank(s)	Blank(s)	20	0	52	550	Dead (attributable to this cancer dx)	51	Colon excluding Rectum	5768428
55-59 years	Female	2014	Asian or Pacific Islander	Sigmoid Colon	Malignant	Poorly differentiated; Grade III	Positive histology	N1a	T4a	40	4 or more regional lymph nodes removed	No radiation and/or cancer-directed surgery	Yes	None/Unknown	8140/3: Adenocarcinoma, NOS	8140/3: Adenocarcinoma, NOS	CEA negative/normal; within normal limits	Blank(s)	Blank(s)	26	1	90	500	Alive or dead of other cause	70	Alive	5769227
45-49 years	Female	2014	White	Transverse Colon	Malignant	Well differentiated; Grade I	Positive histology	N0	T4a	30	4 or more regional lymph nodes removed	No radiation and/or cancer-directed surgery	No/Unknown	None/Unknown	8140/3: Adenocarcinoma, NOS	8140/3: Adenocarcinoma, NOS	Not documented; Interpretation not assessed or unknown if assessed	Blank(s)	Blank(s)	17	0	28	500	Alive or dead of other cause	58	Alive	5771048
65-69 years	Male	2014	White	Sigmoid Colon	Malignant	Moderately differentiated; Grade II	Positive histology	N0	T4a	30	4 or more regional lymph nodes removed	No radiation and/or cancer-directed surgery	No/Unknown	None/Unknown	8140/3: Adenocarcinoma, NOS	8140/3: Adenocarcinoma, NOS	CEA negative/normal; within normal limits	Blank(s)	Blank(s)	15	0	28	500	Alive or dead of other cause	66	Alive	5772095
85+ years	Male	2015	White	Sigmoid Colon	Malignant	Moderately differentiated; Grade II	Positive histology	N0	T4a	30	4 or more regional lymph nodes removed	No radiation and/or cancer-directed surgery	No/Unknown	None/Unknown	8140/3: Adenocarcinoma, NOS	8140/3: Adenocarcinoma, NOS	CEA negative/normal; within normal limits	Blank(s)	Blank(s)	22	0	50	500	Alive or dead of other cause	50	Alive	5773339
65-69 years	Male	2015	White	Ascending Colon	Malignant	Moderately differentiated; Grade II	Positive histology	N1b	T4a	40	4 or more regional lymph nodes removed	No radiation and/or cancer-directed surgery	Yes	None/Unknown	8140/3: Adenocarcinoma, NOS	8140/3: Adenocarcinoma, NOS	CEA positive/elevated	Blank(s)	Blank(s)	30	2	55	500	Alive or dead of other cause	51	Alive	5773681
60-64 years	Female	2015	White	Ascending Colon	Malignant	Poorly differentiated; Grade III	Positive histology	N1b	T4a	40	4 or more regional lymph nodes removed	No radiation and/or cancer-directed surgery	Yes	None/Unknown	8140/3: Adenocarcinoma, NOS	8140/3: Adenocarcinoma, NOS	CEA negative/normal; within normal limits	Blank(s)	Blank(s)	17	3	40	500	Alive or dead of other cause	51	Alive	5773707
75-79 years	Male	2015	White	Ascending Colon	Malignant	Poorly differentiated; Grade III	Positive histology	N0	T4b	0	None	No radiation and/or cancer-directed surgery	No/Unknown	None/Unknown	8140/3: Adenocarcinoma, NOS	8140/3: Adenocarcinoma, NOS	CEA negative/normal; within normal limits	Blank(s)	Blank(s)	0	98	81	750	Dead (attributable to this cancer dx)	3	Colon excluding Rectum	5773715
75-79 years	Female	2015	White	Sigmoid Colon	Malignant	Poorly differentiated; Grade III	Positive histology	N0	T4b	41	4 or more regional lymph nodes removed	No radiation and/or cancer-directed surgery	No/Unknown	None/Unknown	8140/3: Adenocarcinoma, NOS	8140/3: Adenocarcinoma, NOS	Not documented; Interpretation not assessed or unknown if assessed	Blank(s)	Blank(s)	10	0	60	800	Dead (attributable to this cancer dx)	24	Colon excluding Rectum	5774413
75-79 years	Female	2015	White	Transverse Colon	Malignant	Poorly differentiated; Grade III	Positive histology	N1c	T4a	40	4 or more regional lymph nodes removed	No radiation and/or cancer-directed surgery	Yes	None/Unknown	8140/3: Adenocarcinoma, NOS	8140/3: Adenocarcinoma, NOS	Not documented; Interpretation not assessed or unknown if assessed	Blank(s)	Blank(s)	42	0	38	500	Dead (attributable to this cancer dx)	34	Colon excluding Rectum	5774502
65-69 years	Female	2015	White	Large Intestine, NOS	Malignant	Moderately differentiated; Grade II	Positive histology	N2a	T4a	30	4 or more regional lymph nodes removed	No radiation and/or cancer-directed surgery	Yes	None/Unknown	8140/3: Adenocarcinoma, NOS	8140/3: Adenocarcinoma, NOS	CEA positive/elevated	Blank(s)	Blank(s)	20	6	40	500	Alive or dead of other cause	51	Alive	5774983
75-79 years	Female	2015	White	Sigmoid Colon	Malignant	Moderately differentiated; Grade II	Positive histology	N1b	T4a	30	4 or more regional lymph nodes removed	No radiation and/or cancer-directed surgery	Yes	None/Unknown	8140/3: Adenocarcinoma, NOS	8140/3: Adenocarcinoma, NOS	Not documented; Interpretation not assessed or unknown if assessed	Blank(s)	Blank(s)	12	2	20	500	Alive or dead of other cause	54	Alive	5775289
50-54 years	Female	2015	White	Descending Colon	Malignant	Moderately differentiated; Grade II	Positive histology	N1b	T4a	40	4 or more regional lymph nodes removed	No radiation and/or cancer-directed surgery	Yes	None/Unknown	8140/3: Adenocarcinoma, NOS	8140/3: Adenocarcinoma, NOS	CEA negative/normal; within normal limits	Blank(s)	Blank(s)	20	3	25	500	Alive or dead of other cause	55	Alive	5775807
85+ years	Female	2015	White	Ascending Colon	Malignant	Moderately differentiated; Grade II	Positive histology	N0	T4a	40	4 or more regional lymph nodes removed	No radiation and/or cancer-directed surgery	No/Unknown	None/Unknown	8263/3: Adenocarcinoma in tubulovillous adenoma	8263/3: Adenocarcinoma in tubulovillous adenoma	CEA negative/normal; within normal limits	Blank(s)	Blank(s)	23	0	80	500	Alive or dead of other cause	52	Alive	5776817
80-84 years	Female	2015	White	Ascending Colon	Malignant	Moderately differentiated; Grade II	Positive histology	N0	T4a	30	4 or more regional lymph nodes removed	No radiation and/or cancer-directed surgery	No/Unknown	None/Unknown	8140/3: Adenocarcinoma, NOS	8140/3: Adenocarcinoma, NOS	Not documented; Interpretation not assessed or unknown if assessed	Blank(s)	Blank(s)	15	0	50	500	Alive or dead of other cause	36	Breast	5776916
65-69 years	Female	2015	White	Hepatic Flexure	Malignant	Moderately differentiated; Grade II	Positive histology	N1a	T4a	41	4 or more regional lymph nodes removed	No radiation and/or cancer-directed surgery	Yes	None/Unknown	8140/3: Adenocarcinoma, NOS	8140/3: Adenocarcinoma, NOS	CEA negative/normal; within normal limits	Blank(s)	Blank(s)	29	1	35	500	Alive or dead of other cause	58	Alive	5777030
65-69 years	Female	2015	White	Ascending Colon	Malignant	Well differentiated; Grade I	Positive histology	N0	T4b	0	None	No radiation and/or cancer-directed surgery	No/Unknown	None/Unknown	8140/3: Adenocarcinoma, NOS	8140/3: Adenocarcinoma, NOS	Not documented; Interpretation not assessed or unknown if assessed	Blank(s)	Blank(s)	0	98	97	750	Dead (attributable to this cancer dx)	5	Colon excluding Rectum	5777064
65-69 years	Female	2015	White	Ascending Colon	Malignant	Poorly differentiated; Grade III	Positive histology	N1b	T4a	40	4 or more regional lymph nodes removed	No radiation and/or cancer-directed surgery	Yes	None/Unknown	8140/3: Adenocarcinoma, NOS	8140/3: Adenocarcinoma, NOS	CEA negative/normal; within normal limits	Blank(s)	Blank(s)	28	2	45	500	Alive or dead of other cause	55	Alive	5777778
45-49 years	Female	2015	Black	Ascending Colon	Malignant	Moderately differentiated; Grade II	Positive histology	N2a	T4b	40	4 or more regional lymph nodes removed	No radiation and/or cancer-directed surgery	No/Unknown	None/Unknown	8140/3: Adenocarcinoma, NOS	8140/3: Adenocarcinoma, NOS	CEA positive/elevated	Blank(s)	Blank(s)	98	4	110	800	Dead (attributable to this cancer dx)	8	Colon excluding Rectum	5778292
80-84 years	Female	2015	White	Sigmoid Colon	Malignant	Moderately differentiated; Grade II	Positive histology	N1b	T4a	30	4 or more regional lymph nodes removed	No radiation and/or cancer-directed surgery	No/Unknown	None/Unknown	8140/3: Adenocarcinoma, NOS	8140/3: Adenocarcinoma, NOS	Not documented; Interpretation not assessed or unknown if assessed	Blank(s)	Blank(s)	23	3	20	500	Alive or dead of other cause	1	Diseases of Heart	5778898
85+ years	Female	2015	White	Ascending Colon	Malignant	Poorly differentiated; Grade III	Positive histology	N1b	T4b	40	4 or more regional lymph nodes removed	No radiation and/or cancer-directed surgery	Yes	None/Unknown	8140/3: Adenocarcinoma, NOS	8140/3: Adenocarcinoma, NOS	Not documented; Interpretation not assessed or unknown if assessed	Blank(s)	Blank(s)	20	2	10	700	Alive or dead of other cause	56	Alive	5779416
60-64 years	Male	2015	Black	Ascending Colon	Malignant	Moderately differentiated; Grade II	Positive histology	N0	T4a	40	4 or more regional lymph nodes removed	No radiation and/or cancer-directed surgery	Yes	None/Unknown	8480/3: Mucinous adenocarcinoma	8480/3: Mucinous adenocarcinoma	CEA negative/normal; within normal limits	Blank(s)	Blank(s)	19	0	80	500	Alive or dead of other cause	54	Alive	5779979
60-64 years	Male	2015	White	Hepatic Flexure	Malignant	Poorly differentiated; Grade III	Positive histology	N2a	T4a	40	4 or more regional lymph nodes removed	No radiation and/or cancer-directed surgery	Yes	None/Unknown	8140/3: Adenocarcinoma, NOS	8140/3: Adenocarcinoma, NOS	CEA negative/normal; within normal limits	Blank(s)	Blank(s)	27	4	45	500	Alive or dead of other cause	53	Alive	5779989
65-69 years	Male	2015	White	Ascending Colon	Malignant	Poorly differentiated; Grade III	Positive histology	N0	T4b	30	4 or more regional lymph nodes removed	No radiation and/or cancer-directed surgery	Yes	None/Unknown	8480/3: Mucinous adenocarcinoma	8480/3: Mucinous adenocarcinoma	CEA positive/elevated	Blank(s)	Blank(s)	10	0	115	850	Alive or dead of other cause	51	Alive	5781257
75-79 years	Female	2015	White	Transverse Colon	Malignant	Unknown	Positive histology	N0	T4a	30	1 to 3 regional lymph nodes removed	No radiation and/or cancer-directed surgery	No/Unknown	None/Unknown	8013/3: Large cell neuroendocrine carcinoma	8013/3: Large cell neuroendocrine carcinoma	Not documented; Interpretation not assessed or unknown if assessed	Blank(s)	Blank(s)	2	0	15	500	Alive or dead of other cause	44	Pneumonia and Influenza	5781845
85+ years	Male	2015	White	Splenic Flexure	Malignant	Poorly differentiated; Grade III	Positive histology	N1a	T4a	40	4 or more regional lymph nodes removed	No radiation and/or cancer-directed surgery	Yes	None/Unknown	8140/3: Adenocarcinoma, NOS	8140/3: Adenocarcinoma, NOS	CEA positive/elevated	Blank(s)	Blank(s)	19	1	30	500	Alive or dead of other cause	58	Alive	5782424
55-59 years	Male	2015	White	Sigmoid Colon	Malignant	Moderately differentiated; Grade II	Positive histology	N0	T4b	32	4 or more regional lymph nodes removed	No radiation and/or cancer-directed surgery	Yes	None/Unknown	8480/3: Mucinous adenocarcinoma	8480/3: Mucinous adenocarcinoma	CEA positive/elevated	Blank(s)	Blank(s)	18	0	100	600	Alive or dead of other cause	51	Alive	5783009
85+ years	Female	2015	Black	Sigmoid Colon	Malignant	Poorly differentiated; Grade III	Positive histology	N1c	T4a	30	4 or more regional lymph nodes removed	No radiation and/or cancer-directed surgery	No/Unknown	None/Unknown	8140/3: Adenocarcinoma, NOS	8140/3: Adenocarcinoma, NOS	CEA negative/normal; within normal limits	Blank(s)	Blank(s)	12	0	18	500	Dead (attributable to this cancer dx)	0	Colon excluding Rectum	5783508
80-84 years	Female	2015	White	Hepatic Flexure	Malignant	Poorly differentiated; Grade III	Positive histology	N0	T4a	40	4 or more regional lymph nodes removed	No radiation and/or cancer-directed surgery	Yes	None/Unknown	8140/3: Adenocarcinoma, NOS	8140/3: Adenocarcinoma, NOS	CEA negative/normal; within normal limits	Blank(s)	Blank(s)	20	0	98	500	Alive or dead of other cause	58	Alive	5783941
50-54 years	Male	2015	White	Descending Colon	Malignant	Moderately differentiated; Grade II	Positive histology	N1c	T4a	40	4 or more regional lymph nodes removed	No radiation and/or cancer-directed surgery	Yes	None/Unknown	8140/3: Adenocarcinoma, NOS	8140/3: Adenocarcinoma, NOS	Not documented; Interpretation not assessed or unknown if assessed	Blank(s)	Blank(s)	15	0	70	500	Dead (attributable to this cancer dx)	48	Colon excluding Rectum	5784619
85+ years	Male	2015	White	Large Intestine, NOS	Malignant	Poorly differentiated; Grade III	Positive histology	N1a	T4a	40	4 or more regional lymph nodes removed	No radiation and/or cancer-directed surgery	No/Unknown	None/Unknown	8480/3: Mucinous adenocarcinoma	8480/3: Mucinous adenocarcinoma	Not documented; Interpretation not assessed or unknown if assessed	Blank(s)	Blank(s)	23	1	90	500	Dead (attributable to this cancer dx)	0	Miscellaneous Malignant Cancer	5784784
85+ years	Female	2015	White	Transverse Colon	Malignant	Poorly differentiated; Grade III	Positive histology	N0	T4b	70	4 or more regional lymph nodes removed	No radiation and/or cancer-directed surgery	No/Unknown	Recommended, unknown if administered	8140/3: Adenocarcinoma, NOS	8140/3: Adenocarcinoma, NOS	Not documented; Interpretation not assessed or unknown if assessed	Blank(s)	Blank(s)	17	0	80	850	Dead (attributable to this cancer dx)	9	Miscellaneous Malignant Cancer	5784824
55-59 years	Male	2015	White	Ascending Colon	Malignant	Moderately differentiated; Grade II	Positive histology	N2a	T4a	40	4 or more regional lymph nodes removed	No radiation and/or cancer-directed surgery	No/Unknown	None/Unknown	8140/3: Adenocarcinoma, NOS	8140/3: Adenocarcinoma, NOS	Test ordered, results not in chart	Blank(s)	Blank(s)	15	5	70	500	Dead (attributable to this cancer dx)	16	Colon excluding Rectum	5786061
35-39 years	Male	2015	White	Ascending Colon	Malignant	Undifferentiated; anaplastic; Grade IV	Positive histology	N1	T4	40	4 or more regional lymph nodes removed	No radiation and/or cancer-directed surgery	No/Unknown	None/Unknown	8246/3: Neuroendocrine carcinoma, NOS	8246/3: Neuroendocrine carcinoma, NOS	Blank(s)	Blank(s)	Blank(s)	28	4	42	600	Alive or dead of other cause	54	Alive	5786190
60-64 years	Female	2015	Black	Ascending Colon	Malignant	Moderately differentiated; Grade II	Positive histology	N2b	T4a	40	4 or more regional lymph nodes removed	No radiation and/or cancer-directed surgery	Yes	None/Unknown	8140/3: Adenocarcinoma, NOS	8140/3: Adenocarcinoma, NOS	CEA positive/elevated	Blank(s)	Blank(s)	35	10	45	500	Dead (attributable to this cancer dx)	32	Colon excluding Rectum	5786779
85+ years	Male	2015	White	Sigmoid Colon	Malignant	Undifferentiated; anaplastic; Grade IV	Positive histology	N2b	T4b	32	4 or more regional lymph nodes removed	No radiation and/or cancer-directed surgery	Yes	None/Unknown	8140/3: Adenocarcinoma, NOS	8140/3: Adenocarcinoma, NOS	Not documented; Interpretation not assessed or unknown if assessed	Blank(s)	Blank(s)	18	11	30	570	Dead (attributable to this cancer dx)	4	Colon excluding Rectum	5786974
80-84 years	Female	2015	White	Sigmoid Colon	Malignant	Undifferentiated; anaplastic; Grade IV	Positive histology	N0	T4a	30	4 or more regional lymph nodes removed	No radiation and/or cancer-directed surgery	No/Unknown	None/Unknown	8140/3: Adenocarcinoma, NOS	8140/3: Adenocarcinoma, NOS	CEA positive/elevated	Blank(s)	Blank(s)	24	0	90	500	Alive or dead of other cause	50	Alive	5787039
45-49 years	Female	2015	White	Sigmoid Colon	Malignant	Moderately differentiated; Grade II	Positive histology	N1a	T4b	30	4 or more regional lymph nodes removed	No radiation and/or cancer-directed surgery	Yes	None/Unknown	8140/3: Adenocarcinoma, NOS	8140/3: Adenocarcinoma, NOS	CEA negative/normal; within normal limits	Blank(s)	Blank(s)	24	1	35	565	Alive or dead of other cause	50	Alive	5787753
40-44 years	Female	2015	Unknown	Sigmoid Colon	Malignant	Moderately differentiated; Grade II	Positive histology	N1a	T4b	30	4 or more regional lymph nodes removed	No radiation and/or cancer-directed surgery	Yes	None/Unknown	8140/3: Adenocarcinoma, NOS	8140/3: Adenocarcinoma, NOS	CEA positive/elevated	Blank(s)	Blank(s)	26	1	45	570	Alive or dead of other cause	48	Alive	5788730
85+ years	Male	2015	Unknown	Ascending Colon	Malignant	Moderately differentiated; Grade II	Positive histology	N0	T4a	30	4 or more regional lymph nodes removed	No radiation and/or cancer-directed surgery	No/Unknown	None/Unknown	8140/3: Adenocarcinoma, NOS	8140/3: Adenocarcinoma, NOS	CEA negative/normal; within normal limits	Blank(s)	Blank(s)	27	0	30	500	Alive or dead of other cause	50	Alive	5789263
80-84 years	Male	2015	White	Splenic Flexure	Malignant	Poorly differentiated; Grade III	Positive histology	N2a	T4b	30	4 or more regional lymph nodes removed	No radiation and/or cancer-directed surgery	No/Unknown	None/Unknown	8140/3: Adenocarcinoma, NOS	8140/3: Adenocarcinoma, NOS	CEA negative/normal; within normal limits	Blank(s)	Blank(s)	18	5	100	565	Dead (attributable to this cancer dx)	8	Colon excluding Rectum	5789485
25-29 years	Male	2015	White	Sigmoid Colon	Malignant	Moderately differentiated; Grade II	Positive histology	N2a	T4a	30	4 or more regional lymph nodes removed	No radiation and/or cancer-directed surgery	Yes	None/Unknown	8140/3: Adenocarcinoma, NOS	8140/3: Adenocarcinoma, NOS	CEA negative/normal; within normal limits	Blank(s)	Blank(s)	21	5	24	500	Alive or dead of other cause	50	Alive	5789661
50-54 years	Male	2015	White	Transverse Colon	Malignant	Well differentiated; Grade I	Positive histology	N0	T4a	40	4 or more regional lymph nodes removed	No radiation and/or cancer-directed surgery	Yes	None/Unknown	8140/3: Adenocarcinoma, NOS	8140/3: Adenocarcinoma, NOS	CEA positive/elevated	Blank(s)	Blank(s)	40	0	42	500	Alive or dead of other cause	52	Alive	5789700
70-74 years	Female	2015	White	Transverse Colon	Malignant	Moderately differentiated; Grade II	Positive histology	N0	T4a	40	4 or more regional lymph nodes removed	No radiation and/or cancer-directed surgery	No/Unknown	None/Unknown	8140/3: Adenocarcinoma, NOS	8140/3: Adenocarcinoma, NOS	CEA negative/normal; within normal limits	Blank(s)	Blank(s)	16	0	32	500	Alive or dead of other cause	54	Alive	5789765
60-64 years	Female	2015	White	Ascending Colon	Malignant	Unknown	Positive histology	N0	T4a	40	4 or more regional lymph nodes removed	No radiation and/or cancer-directed surgery	Yes	None/Unknown	8140/3: Adenocarcinoma, NOS	8140/3: Adenocarcinoma, NOS	CEA negative/normal; within normal limits	Blank(s)	Blank(s)	18	0	30	500	Alive or dead of other cause	38	Alive	5789786
85+ years	Female	2015	White	Sigmoid Colon	Malignant	Moderately differentiated; Grade II	Positive histology	N0	T4b	41	4 or more regional lymph nodes removed	No radiation and/or cancer-directed surgery	No/Unknown	None/Unknown	8140/3: Adenocarcinoma, NOS	8140/3: Adenocarcinoma, NOS	Not documented; Interpretation not assessed or unknown if assessed	Blank(s)	Blank(s)	13	0	70	750	Dead (attributable to this cancer dx)	0	Miscellaneous Malignant Cancer	5789834
70-74 years	Male	2015	White	Transverse Colon	Malignant	Poorly differentiated; Grade III	Positive histology	N2b	T4a	40	4 or more regional lymph nodes removed	No radiation and/or cancer-directed surgery	Yes	None/Unknown	8490/3: Signet ring cell carcinoma	8490/3: Signet ring cell carcinoma	CEA negative/normal; within normal limits	Blank(s)	Blank(s)	18	16	39	500	Dead (attributable to this cancer dx)	20	Colon excluding Rectum	5789956
80-84 years	Male	2015	White	Ascending Colon	Malignant	Moderately differentiated; Grade II	Positive histology	N1a	T4a	40	4 or more regional lymph nodes removed	No radiation and/or cancer-directed surgery	Yes	None/Unknown	8263/3: Adenocarcinoma in tubulovillous adenoma	8263/3: Adenocarcinoma in tubulovillous adenoma	Not documented; Interpretation not assessed or unknown if assessed	Blank(s)	Blank(s)	18	1	51	500	Alive or dead of other cause	55	Alive	5790262
55-59 years	Female	2015	White	Sigmoid Colon	Malignant	Moderately differentiated; Grade II	Positive histology	N2b	T4a	30	4 or more regional lymph nodes removed	No radiation and/or cancer-directed surgery	No/Unknown	None/Unknown	8070/3: Squamous cell carcinoma, NOS	8070/3: Squamous cell carcinoma, NOS	Not documented; Interpretation not assessed or unknown if assessed	Blank(s)	Blank(s)	48	13	55	500	Dead (attributable to this cancer dx)	18	Colon excluding Rectum	5790560
55-59 years	Male	2015	White	Ascending Colon	Malignant	Moderately differentiated; Grade II	Positive histology	N2a	T4a	40	4 or more regional lymph nodes removed	No radiation and/or cancer-directed surgery	Yes	None/Unknown	8480/3: Mucinous adenocarcinoma	8480/3: Mucinous adenocarcinoma	CEA negative/normal; within normal limits	Blank(s)	Blank(s)	34	4	75	500	Dead (attributable to this cancer dx)	21	Colon excluding Rectum	5790702
80-84 years	Female	2015	White	Ascending Colon	Malignant	Well differentiated; Grade I	Positive histology	N2a	T4a	40	4 or more regional lymph nodes removed	No radiation and/or cancer-directed surgery	Yes	None/Unknown	8140/3: Adenocarcinoma, NOS	8140/3: Adenocarcinoma, NOS	CEA positive/elevated	Blank(s)	Blank(s)	11	4	35	500	Dead (attributable to this cancer dx)	35	Colon excluding Rectum	5790916
45-49 years	Female	2015	Black	Descending Colon	Malignant	Moderately differentiated; Grade II	Positive histology	N1b	T4b	41	4 or more regional lymph nodes removed	Radiation after surgery	Yes	Beam radiation	8140/3: Adenocarcinoma, NOS	8140/3: Adenocarcinoma, NOS	Not documented; Interpretation not assessed or unknown if assessed	Blank(s)	Blank(s)	35	3	45	655	Alive or dead of other cause	51	Alive	5791017
60-64 years	Male	2015	White	Sigmoid Colon	Malignant	Moderately differentiated; Grade II	Positive histology	N1b	T4a	30	4 or more regional lymph nodes removed	No radiation and/or cancer-directed surgery	Yes	None/Unknown	8140/3: Adenocarcinoma, NOS	8140/3: Adenocarcinoma, NOS	CEA negative/normal; within normal limits	Blank(s)	Blank(s)	16	2	21	500	Alive or dead of other cause	49	Alive	5791061
60-64 years	Male	2015	White	Ascending Colon	Malignant	Moderately differentiated; Grade II	Positive histology	N0	T4a	40	4 or more regional lymph nodes removed	No radiation and/or cancer-directed surgery	Yes	None/Unknown	8210/3: Adenocarcinoma in adenomatous polyp	8210/3: Adenocarcinoma in adenomatous polyp	CEA negative/normal; within normal limits	Blank(s)	Blank(s)	37	0	23	500	Alive or dead of other cause	16	Alive	5791193
85+ years	Female	2015	White	Sigmoid Colon	Malignant	Unknown	Positive histology	N0	T4b	0	None	No radiation and/or cancer-directed surgery	No/Unknown	None/Unknown	8010/3: Carcinoma, NOS	8010/3: Carcinoma, NOS	CEA positive/elevated	Blank(s)	Blank(s)	0	98	70	600	Dead (attributable to this cancer dx)	0	Rectum and Rectosigmoid Junction	5791505
80-84 years	Male	2015	White	Ascending Colon	Malignant	Poorly differentiated; Grade III	Positive histology	N2b	T4b	40	4 or more regional lymph nodes removed	No radiation and/or cancer-directed surgery	Yes	None/Unknown	8490/3: Signet ring cell carcinoma	8490/3: Signet ring cell carcinoma	CEA positive/elevated	Blank(s)	Blank(s)	25	18	108	600	Dead (attributable to this cancer dx)	13	Colon excluding Rectum	5791711
70-74 years	Male	2015	White	Sigmoid Colon	Malignant	Unknown	Positive histology	N1a	T4b	0	None	No radiation and/or cancer-directed surgery	Yes	None/Unknown	8140/3: Adenocarcinoma, NOS	8140/3: Adenocarcinoma, NOS	CEA positive/elevated	Blank(s)	Blank(s)	0	98	27	565	Dead (attributable to this cancer dx)	1	Rectum and Rectosigmoid Junction	5792831
55-59 years	Male	2015	White	Transverse Colon	Malignant	Poorly differentiated; Grade III	Positive histology	N1a	T4a	30	4 or more regional lymph nodes removed	No radiation and/or cancer-directed surgery	Yes	None/Unknown	8140/3: Adenocarcinoma, NOS	8140/3: Adenocarcinoma, NOS	CEA negative/normal; within normal limits	Blank(s)	Blank(s)	12	1	24	500	Alive or dead of other cause	54	Alive	5793039
65-69 years	Male	2015	White	Ascending Colon	Malignant	Moderately differentiated; Grade II	Positive histology	N1a	T4a	40	4 or more regional lymph nodes removed	No radiation and/or cancer-directed surgery	Yes	None/Unknown	8244/3: Mixed adenoneuroendocrine carcinoma (ICD-O-3 update)	8244/3: Mixed adenoneuroendocrine carcinoma (ICD-O-3 update)	CEA negative/normal; within normal limits	Blank(s)	Blank(s)	27	1	32	500	Alive or dead of other cause	57	Alive	5793192
75-79 years	Male	2015	White	Transverse Colon	Malignant	Moderately differentiated; Grade II	Positive histology	N0	T4a	30	None	No radiation and/or cancer-directed surgery	No/Unknown	None/Unknown	8480/3: Mucinous adenocarcinoma	8480/3: Mucinous adenocarcinoma	CEA positive/elevated	Blank(s)	Blank(s)	39	0	140	500	Dead (attributable to this cancer dx)	24	Miscellaneous Malignant Cancer	5793734
80-84 years	Female	2015	White	Ascending Colon	Malignant	Poorly differentiated; Grade III	Positive histology	N1c	T4b	40	4 or more regional lymph nodes removed	No radiation and/or cancer-directed surgery	No/Unknown	None/Unknown	8140/3: Adenocarcinoma, NOS	8140/3: Adenocarcinoma, NOS	CEA negative/normal; within normal limits	Blank(s)	Blank(s)	21	0	50	565	Alive or dead of other cause	41	Alive	5793744
55-59 years	Male	2015	White	Sigmoid Colon	Malignant	Moderately differentiated; Grade II	Positive histology	N2b	T4a	40	4 or more regional lymph nodes removed	No radiation and/or cancer-directed surgery	Yes	None/Unknown	8140/3: Adenocarcinoma, NOS	8140/3: Adenocarcinoma, NOS	CEA positive/elevated	Blank(s)	Blank(s)	20	10	51	500	Dead (attributable to this cancer dx)	35	Colon excluding Rectum	5794243
50-54 years	Female	2015	White	Splenic Flexure	Malignant	Moderately differentiated; Grade II	Positive histology	N2a	T4b	51	4 or more regional lymph nodes removed	No radiation and/or cancer-directed surgery	Yes	None/Unknown	8140/3: Adenocarcinoma, NOS	8140/3: Adenocarcinoma, NOS	CEA positive/elevated	Blank(s)	Blank(s)	32	4	65	600	Alive or dead of other cause	53	Alive	5794732
65-69 years	Male	2015	White	Descending Colon	Malignant	Poorly differentiated; Grade III	Positive histology	N0	T4a	40	4 or more regional lymph nodes removed	No radiation and/or cancer-directed surgery	Yes	None/Unknown	8140/3: Adenocarcinoma, NOS	8140/3: Adenocarcinoma, NOS	CEA negative/normal; within normal limits	Blank(s)	Blank(s)	24	0	1	550	Alive or dead of other cause	53	Alive	5794736
70-74 years	Male	2015	White	Sigmoid Colon	Malignant	Moderately differentiated; Grade II	Positive histology	N1a	T4a	30	4 or more regional lymph nodes removed	No radiation and/or cancer-directed surgery	Yes	None/Unknown	8140/3: Adenocarcinoma, NOS	8140/3: Adenocarcinoma, NOS	CEA negative/normal; within normal limits	Blank(s)	Blank(s)	21	1	45	500	Dead (attributable to this cancer dx)	26	Colon excluding Rectum	5794965
50-54 years	Male	2015	White	Sigmoid Colon	Malignant	Poorly differentiated; Grade III	Positive histology	N2b	T4a	30	4 or more regional lymph nodes removed	No radiation and/or cancer-directed surgery	Yes	None/Unknown	8140/3: Adenocarcinoma, NOS	8140/3: Adenocarcinoma, NOS	CEA negative/normal; within normal limits	Blank(s)	Blank(s)	14	11	30	500	Alive or dead of other cause	55	Other Cause of Death	5797458
50-54 years	Female	2015	White	Ascending Colon	Malignant	Poorly differentiated; Grade III	Positive histology	N2a	T4a	40	4 or more regional lymph nodes removed	No radiation and/or cancer-directed surgery	Yes	None/Unknown	8070/3: Squamous cell carcinoma, NOS	8070/3: Squamous cell carcinoma, NOS	CEA negative/normal; within normal limits	Blank(s)	Blank(s)	36	5	37	500	Alive or dead of other cause	53	Alive	5798901
70-74 years	Male	2015	White	Sigmoid Colon	Malignant	Moderately differentiated; Grade II	Positive histology	N1a	T4b	30	4 or more regional lymph nodes removed	No radiation and/or cancer-directed surgery	No/Unknown	None/Unknown	8140/3: Adenocarcinoma, NOS	8140/3: Adenocarcinoma, NOS	CEA positive/elevated	Blank(s)	Blank(s)	13	1	77	800	Dead (attributable to this cancer dx)	17	Miscellaneous Malignant Cancer	5798964
60-64 years	Male	2015	White	Transverse Colon	Malignant	Poorly differentiated; Grade III	Positive histology	N1b	T4a	40	4 or more regional lymph nodes removed	No radiation and/or cancer-directed surgery	Yes	None/Unknown	8140/3: Adenocarcinoma, NOS	8140/3: Adenocarcinoma, NOS	CEA positive/elevated	Blank(s)	Blank(s)	18	2	105	500	Alive or dead of other cause	54	Alive	5799422
50-54 years	Male	2015	White	Ascending Colon	Malignant	Poorly differentiated; Grade III	Positive histology	N0	T4a	40	4 or more regional lymph nodes removed	No radiation and/or cancer-directed surgery	Yes	None/Unknown	8480/3: Mucinous adenocarcinoma	8480/3: Mucinous adenocarcinoma	CEA positive/elevated	Blank(s)	Blank(s)	68	0	90	500	Alive or dead of other cause	54	Alive	5799450
60-64 years	Male	2015	White	Hepatic Flexure	Malignant	Poorly differentiated; Grade III	Positive histology	N1b	T4a	40	4 or more regional lymph nodes removed	No radiation and/or cancer-directed surgery	Yes	None/Unknown	8140/3: Adenocarcinoma, NOS	8140/3: Adenocarcinoma, NOS	CEA positive/elevated	Blank(s)	Blank(s)	31	2	92	500	Alive or dead of other cause	48	Alive	5799717
[truncated: 9,091 more rows]

## Sheet: 8844
Age	Sex	Year of diagnosis	Race recode (W, B, AI, API)	Site recode ICD-O-3/WHO 2008	Behavior code ICD-O-3	Grade (thru 2017)	Diagnostic Confirmation	Derived AJCC N, 7th ed (2010-2015)	Derived AJCC T, 7th ed (2010-2015)	RX Summ--Surg Prim Site (1998+)	RX Summ--Scope Reg LN Sur (2003+)	RX Summ--Surg/Rad Seq	Chemotherapy recode (yes, no/unk)	Radiation recode	ICD-O-3 Hist/behav	ICD-O-3 Hist/behav, malignant	CEA Pretreatment Interpretation Recode (2010+)	EOD Primary Tumor (2018+)	EOD Regional Nodes (2018+)	Regional nodes examined (1988+)	Regional nodes positive (1988+)	CS tumor size (2004-2015)	CS extension (2004-2015)	SEER cause-specific death classification	Survival months	COD to site rec KM	Patient ID
[truncated: 8,843 more rows]
